# Supplementary material for: Critical contributions of neuronal subtypes to pediatric drug-resistant focal dysplasia
Source: Front Cell Dev Biol. 2025 Apr 17;13:1566137. doi: 10.3389/fcell.2025.1566137 (PMC12043673; doi:10.3389/fcell.2025.1566137)
Supplement: Supplementary file 12 [file Table1.xlsx]

## Sheet: Table 1
Table 1: The characteristics of patient data.
Patient ID	Age	Sex	Medications of anti-convulsant drug treatments	MRI Cortex	Preoperative diagnosis	PET of TLE	HE Characteristics of obtained tissue	Histopathology cortex	Time from resection/tissue storage solution to freezing
EP1	5 M	M	TPM, VPA, LTG, OXC, PER	potential FCD	epilepsy	NA	The neurons with significant columnar arrangement	FCD Ia	<1 min
EP2	2Y 3M	F	TPM, VPA, CNZ, PER，VGB	abnormality	potential FCD	decreased	The neurons with significant columnar arrangement	FCD Ia	<1 min
EP3	3Y11M	F	TPM, VPA, CLB, VGB	abnormality	focal epilepsy	decreased	The neurons with significant columnar arrangement	FCD Ia	<1 min
EP4	2Y2M	F	OXC,VPA, NZP,	abnormality	focal epilepsy	decreased	The neurons with significant columnar arrangement	FCD IIIb	<1 min
EP5	6Y	M	OXC, NZP	abnormality	focal epilepsy	decreased	The neurons with significant columnar arrangement	Pachygyria	<1 min
EP6	2Y10M	M	TPM, VPA, CNZ	potential FCD	potential FCD	decreased	The neurons with significant columnar arrangement	FCD Ib	<1 min
EP7	15Y3M	F	CBZ, LEV, OXC	abnormality	focal epilepsy	decreased	The neurons with significant columnar arrangement	FCD IIIa	<1 min
EP8	12Y8M	F	LEV, OXC	abnormality	focal epilepsy	decreased	The neurons with significant columnar arrangement	FCD IIId	<1 min
Ctrl1	7Y9M	F	OXC, LEV, VPA	abnormality	focal epilepsy	NA	Neurons with no significant columnar arrangement	FCD IIId	<1 min
Ctrl2	2Y10M	M	TPM, VPA, CNZ	potential FCD	potential FCD	decreased	Neurons with no significant columnar arrangement	FCD Ib	<1 min
Ctrl3	5Y10M	F	OXC, LEV, CNZ	abnormality	focal epilepsy	*	Neurons with no significant columnar arrangement	FCD IIId	<1 min
Ctrl4	14Y	F	TPM,VPA,NZP, LEV, LTG, ZNS	abnormality	focal epilepsy	decreased	Neurons with no significant columnar arrangement	FCD IIa	<1 min
Ctrl5	1Y10M	F	OXC, LEV	abnormality	focal epilepsy	*	Neurons with no significant columnar arrangement	FCD IIIc	<1 min
Ctrl6	9Y2M	M	OXC, MDZ	abnormality	focal epilepsy	decreased	Neurons with no significant columnar arrangement	FCD IIIb and FCD Ia	<1 min
		HE represent hematoxylin-eosin staining
		NA represent no change is detedcted
		* represent that no relevant tests are performed
		M: male; F: female
		TPM	topiramate
		LTG	lamotrigin
		LEV	levetiracetam
		VPA	valproate
		OXC	oxcarbazepine
		CNZ	clonazepam
		CBZ	carbamazepine
		PER	perampanel
		VGB	vigabatrin
		CLB	clobazam
		NZP	nitrazepam
		ZNS	Zonisamide
		MDZ	midazolam

## Sheet: Table 2
Table 2: Cell numbers of various cell types.
cluster	Astrocytes	Oligodendrocytes	ExcitatoryNeurons	Inhibitory Neurons	OPCs	ECs	Microglial Cells
Ep1	467	332	3450	1712	383	77	343
Ep2	886	823	2490	1281	548	6	263
Ep3	511	1079	2575	2165	782	14	630
Ep4	267	311	3562	1094	143	9	99
Ep5	445	1403	1758	1025	208	22	198
Ep6	1297	650	3486	1798	708	4	225
Ep7	135	784	1136	1172	262	27	377
Ep8	189	249	3130	1351	102	7	233
Ctrl1	38	275	4364	1699	58	1	50
Ctrl2	1209	554	2974	1484	770	13	431
Ctrl3	200	210	2278	990	75	19	73
Ctrl4	133	841	1902	501	176	11	233
Ctrl5	170	1474	3321	1283	409	19	565
Ctrl6	612	540	3435	1974	869	78	722

## Sheet: Table 3
Table 3: Marker genes of different cell types.
cell type	Abbreviation	Markers	DOI
Astrocytes	Astrocytes	GFAP,AQP4,SLC1A2	10.1007/s00401-021-02322-2,10.1007/s00401-021-02263-w
Oligodendrocytes	Oligodendrocytes	MBP,PLP1,MOBP	10.1007/s00401-021-02322-2,10.1007/s00401-021-02263-w
Excitatory neurons	ExcitatoryNeurons	SLC17A7,SATB2,NEUROD2	10.1007/s00401-021-02322-2,10.1038/s41467-020-18752-7,10.1016/j.cell.2020.06.027
Inhibitory neurons	InhibitoryNeurons	GAD1,GAD2,SLC32A1	10.1093/nar/gkaa762,10.1038/s41467-020-18752-7,10.1038/s41593-020-0621-y
Oligodendrocyte precursor cells	OPCs	PDGFRA,OLIG2,PCDH15	10.1007/s00401-021-02322-2,10.1016/j.cell.2020.06.027
Endothelial cells	ECs	PECAM1,VWF,CDH5	10.7150/thno.54917,10.1158/1078-0432.CCR-19-3231,10.1038/s41556-019-0446-7
Microglial cells	MicroglialCells	CX3CR1,P2RY12,CSF1R	10.1038/s41593-020-00789-y,10.1007/s00401-021-02263-w
	EN_L2_4_CUX2_GLIS3	SLC17A1,CUX2,GLIS3
	EN_L2_4_CUX2_LTK	SLC17A1,CUX2,LTK
	EN_L2_4_CUX2_PDGFD	SLC17A1,CUX2,PDGFD
	EN_L2_4_CUX2_YWHAH	SLC17A1,CUX2,YWHAH
	EN_L3_5_RORB_GABRG1	SLC17A1,RORB,GABRG1
	EN_L3_5_RORB_NPFFR2	SLC17A1,RORB,NPFFR2
	EN_L3_5_RORB_PLCH1	SLC17A1,RORB,PLCH1
	EN_L3_5_RORB_TRABD2A	SLC17A1,RORB,TRABD2A
	EN_L4_6_FEZF2_HTR2C	SLC17A1,FEZF2,HTR2C
	EN_L4_6_FEZF2_NXPH4	SLC17A1,FEZF2,NXPH4
	EN_L4_6_FEZF2_SEMA3E	SLC17A1,FEZF2,SEMA3E
	EN_L5_6_THEMIS_SH2D1B	SLC17A1,THEMIS,SH2D1B
	EN_L5_6_THEMIS_SMYD1	SLC17A1,THEMIS,SMYD1
	IN_CXCL14_CDH23	GAD1,GAD2,CXCL14,CDH23
	IN_CXCL14_COL5A2	GAD1,GAD2,CXCL14,COL5A2
	IN_ID2_EYA4	GAD1,GAD2,ID2,EYA4
	IN_ID2_KIT	GAD1,GAD2,ID2,KIT
	IN_POSTN_GPC5	GAD1,GAD2,POSTN,GPC5
	IN_POSTN_SLC9A9	GAD1,GAD2,POSTN,SLC9A9
	IN_SST_CDH12	GAD1,GAD2,SST,CDH12
	IN_SST_PENK	GAD1,GAD2,SST,PENK
	IN_SST_ROBO1	GAD1,GAD2,SST,ROBO1
	IN_SST_SP110	GAD1,GAD2,SST,SP110
	IN_SST_TRHDE	GAD1,GAD2,SST,TRHDE
	IN_VIP_CRH	GAD1,GAD2,VIP,CRH
	IN_VIP_CTGF	GAD1,GAD2,VIP,CTGF
	IN_VIP_NRP3	GAD1,GAD2,VIP,NRP3
	IN_VIP_PTH2R	GAD1,GAD2,VIP,PTH2R
	IN_VIP_SCTR	GAD1,GAD2,VIP,SCTR
	IN_PVALB_COL15A1	GAD1,GAD2,PVALB,COL15A1
	IN_PVALB_RGS5	GAD1,GAD2,PVALB,RGS5

## Sheet: Table 4-1
Table 4-1: Pediatric epilepsy genes
gene	gene	gene	gene	gene	gene	gene
ALDH7A1	KCNA2	ST3GAL5	AP2M1	NEUROD2	DENND5A	SLC35A2
PNPO	KCNB1	SZT2	ATP1A2	NSF	DMXL2	SMC1A
KCNQ2	KCNT1	UBA5	ATP1A3	NTRK2	GAD1	ARX
KCNQ3	SCN1A	WWOX	ATP6V0A1	NUS1	GLS	FGF13
TBC1D24	SIK1	STXBP1	ATP6V1A	PACS2	GOT2	GABRA3
PRRT2	SLC1A2	CDKL5	ATP6V0C	PHACTR1	GRIN1	HCN2
SCN2A	SPTAN1	ALG13	CACNA1E	PPP3CA	HID1	ICK
SCN8A	AARS1	ARHGEF9	CDK19	RHOBTB2	MDH1
CACNA1A	ARV1	PCDH19	CELF2	RNF13	MDH2
CHD2	DOCK7	ADGRV1	CUX2	SCN3A	NAPB
DNM1	FRRS1L	CPA6	CYFIP2	SETD1A	NRROS
EEF1A2	GUF1	GABRD	FBXO28	SETD1B	PARS2
FGF12	ITPA	STX1B	FZR1	YWHAG	PIGB
GABRA1	NECAP1	SLC6A1	GABBR2	ACTL6B	PIGP
GABRB1	PLCB1	GRIN2A	GABRA2	ADAM22	PIGS
GABRB3	SCN1B	CACNA1H	GABRA5	AP3B2	SLC38A3
GABRG2	SLC12A5	CLCN2	GABRB2	CACNA2D1	SYNJ1
GNAO1	SLC13A5	EFHC1	HNRNPU	CAD	TRAK1
GRIN2B	SLC25A12	PLPBP	KCNC2	CNPY3	UFSP2
GRIN2D	SLC25A22	KIF5A	KCNT2	CPLX1	UGDH
HCN1	ST3GAL3	BRAT1	MAST3	DALRD3	UGP2

## Sheet: Table 4-2
Table 4-2: U cell score ratio for different neuronal subtypes in different gene sets.
Epilepsy gene set (C0014544)
Excitatory neuron	Ep	Ctrl	Score ratio
EN_L2_4_CUX2_GLIS3	0.479676	0.479671	0.0111507
EN_L2_4_CUX2_LTK	0.471514	0.47139	0.263959
EN_L2_4_CUX2_PDGFD	0.478014	0.477394	1.29794
EN_L2_4_CUX2_YWHAH	0.472692	0.467907	10.2278
EN_L3_5_RORB_GABRG1	0.479754	0.477235	5.27907
EN_L3_5_RORB_NPFFR2	0.479391	0.478771	1.29666
EN_L3_5_RORB_PLCH1	0.478921	0.475335	7.54443
EN_L3_5_RORB_TRABD2A	0.47894	0.476969	4.13223
EN_L4_6_FEZF2_HTR2C	0.473915	0.473573	0.721441
EN_L4_6_FEZF2_NXPH4	0.476286	0.473461	5.96536
EN_L4_6_FEZF2_SEMA3E	0.477756	0.475506	4.73309
EN_L5_6_THEMIS_SH2D1B	0.477818	0.475277	5.34697
EN_L5_6_THEMIS_SMYD1	0.476861	0.475907	2.00402
Inhibitory neuron	Ep	Ctrl	Score ratio
IN_CXCL14_CDH23	0.476175	0.475074	2.31807
IN_CXCL14_COL5A2	0.477606	0.476285	2.77301
IN_ID2_EYA4	0.477671	0.476737	1.95828
IN_ID2_KIT	0.479622	0.478071	3.24367
IN_POSTN_GPC5	0.477389	0.477223	0.346508
IN_POSTN_SLC9A9	0.476541	0.474932	3.38887
IN_PVALB_COL15A1	0.475832	0.475005	1.7407
IN_PVALB_RGS5	0.47902	0.468548	22.35
IN_SST_CDH12	0.474086	0.472799	2.72338
IN_SST_PENK	0.478677	0.469811	18.8715
IN_SST_ROBO1	0.474312	0.471478	6.01055
IN_SST_SP110	0.475817	0.472888	6.19361
IN_SST_TRHDE	0.475868	0.473547	4.9013
IN_VIP_CRH	0.476936	0.467569	20.0333
IN_VIP_CTGF	0.4749	0.471995	6.15467
IN_VIP_NRP3	0.475022	0.473763	2.65792
IN_VIP_PTH2R	0.473615	0.471614	4.2413
IN_VIP_SCTR	0.472863	0.471764	2.32949
Pediatric Epilepsy gene (from Zhang et al.)
Excitatory neuron	Ep	Ctrl	Score ratio
EN_L2_4_CUX2_GLIS3	0.204089	0.208913	-23.0908
EN_L2_4_CUX2_LTK	0.185272	0.187559	-12.1947
EN_L2_4_CUX2_PDGFD	0.198742	0.201852	-15.4035
EN_L2_4_CUX2_YWHAH	0.185789	0.175804	56.7971
EN_L3_5_RORB_GABRG1	0.198221	0.195449	14.1855
EN_L3_5_RORB_NPFFR2	0.194607	0.195351	-3.80949
EN_L3_5_RORB_PLCH1	0.195389	0.189256	32.4072
EN_L3_5_RORB_TRABD2A	0.197384	0.195453	9.88175
EN_L4_6_FEZF2_HTR2C	0.184218	0.185697	-7.9635
EN_L4_6_FEZF2_NXPH4	0.189144	0.183956	28.2039
EN_L4_6_FEZF2_SEMA3E	0.183181	0.183259	-0.426902
EN_L5_6_THEMIS_SH2D1B	0.19197	0.189341	13.887
EN_L5_6_THEMIS_SMYD1	0.188512	0.187359	6.15401
Inhibitory neuron	Ep	Ctrl	Score ratio
IN_CXCL14_CDH23	0.189379	0.18983	-2.37692
IN_CXCL14_COL5A2	0.19833	0.198232	0.491378
IN_ID2_EYA4	0.210156	0.21284	-12.6098
IN_ID2_KIT	0.213235	0.211206	9.60769
IN_POSTN_GPC5	0.189199	0.191235	-10.6448
IN_POSTN_SLC9A9	0.196494	0.194426	10.6365
IN_PVALB_COL15A1	0.190624	0.186395	22.6871
IN_PVALB_RGS5	0.220623	0.17585	254.607
IN_SST_CDH12	0.180634	0.180773	-0.770366
IN_SST_PENK	0.203874	0.175456	161.969
IN_SST_ROBO1	0.186013	0.182287	20.4389
IN_SST_SP110	0.187185	0.179147	44.8677
IN_SST_TRHDE	0.184587	0.181318	18.0308
IN_VIP_CRH	0.196288	0.169469	158.256
IN_VIP_CTGF	0.186855	0.186649	1.10612
IN_VIP_NRP3	0.177605	0.179114	-8.42044
IN_VIP_PTH2R	0.175934	0.174593	7.68174
IN_VIP_SCTR	0.178779	0.179864	-6.03249
Epilepsy-related gene set （from Liao et al.）
Excitatory neuron	Ep	Ctrl	Score ratio
EN_L2_4_CUX2_GLIS3	0.3835	0.384114	-1.59798
EN_L2_4_CUX2_LTK	0.380902	0.381894	-2.59654
EN_L2_4_CUX2_PDGFD	0.383494	0.383929	-1.13207
EN_L2_4_CUX2_YWHAH	0.382389	0.3787	9.74275
EN_L3_5_RORB_GABRG1	0.383545	0.382969	1.50315
EN_L3_5_RORB_NPFFR2	0.385274	0.385143	0.339963
EN_L3_5_RORB_PLCH1	0.383887	0.383324	1.46838
EN_L3_5_RORB_TRABD2A	0.385057	0.384821	0.614502
EN_L4_6_FEZF2_HTR2C	0.383109	0.384471	-3.54102
EN_L4_6_FEZF2_NXPH4	0.384232	0.384064	0.437639
EN_L4_6_FEZF2_SEMA3E	0.384815	0.385031	-0.561907
EN_L5_6_THEMIS_SH2D1B	0.385038	0.384775	0.683589
EN_L5_6_THEMIS_SMYD1	0.384027	0.384323	-0.769483
Inhibitory neuron	Ep	Ctrl	Score ratio
IN_CXCL14_CDH23	0.384732	0.38491	-0.462261
IN_CXCL14_COL5A2	0.38251	0.382048	1.20977
IN_ID2_EYA4	0.382231	0.382302	-0.185814
IN_ID2_KIT	0.383429	0.38295	1.25075
IN_POSTN_GPC5	0.385963	0.386137	-0.450917
IN_POSTN_SLC9A9	0.385501	0.384999	1.30528
IN_PVALB_COL15A1	0.385453	0.38563	-0.459565
IN_PVALB_RGS5	0.386094	0.382181	10.2409
IN_SST_CDH12	0.384926	0.384716	0.547454
IN_SST_PENK	0.385799	0.383215	6.74408
IN_SST_ROBO1	0.385932	0.384838	2.84175
IN_SST_SP110	0.386754	0.385788	2.50499
IN_SST_TRHDE	0.385279	0.385164	0.300072
IN_VIP_CRH	0.385007	0.382416	6.77391
IN_VIP_CTGF	0.384183	0.383104	2.81591
IN_VIP_NRP3	0.385727	0.384357	3.56556
IN_VIP_PTH2R	0.384659	0.384297	0.942714
IN_VIP_SCTR	0.384074	0.383773	0.783503
Epilepsy-related gene set （from Macnee et al.）
Excitatory neuron	Ep	Ctrl	Score ratio
EN_L2_4_CUX2_GLIS3	0.341615	0.341674	-0.170984
EN_L2_4_CUX2_LTK	0.332944	0.333103	-0.477567
EN_L2_4_CUX2_PDGFD	0.338459	0.337438	3.02364
EN_L2_4_CUX2_YWHAH	0.331622	0.325505	18.793
EN_L3_5_RORB_GABRG1	0.341114	0.33848	7.78105
EN_L3_5_RORB_NPFFR2	0.340492	0.340028	1.36537
EN_L3_5_RORB_PLCH1	0.341855	0.337677	12.3718
EN_L3_5_RORB_TRABD2A	0.340439	0.338641	5.31112
EN_L4_6_FEZF2_HTR2C	0.332715	0.333372	-1.96933
EN_L4_6_FEZF2_NXPH4	0.334687	0.332115	7.74424
EN_L4_6_FEZF2_SEMA3E	0.336319	0.334478	5.50434
EN_L5_6_THEMIS_SH2D1B	0.338114	0.336026	6.21506
EN_L5_6_THEMIS_SMYD1	0.335482	0.334064	4.2462
Inhibitory neuron	Ep	Ctrl	Score ratio
IN_CXCL14_CDH23	0.336148	0.336044	0.307341
IN_CXCL14_COL5A2	0.337082	0.336067	3.01963
IN_ID2_EYA4	0.339263	0.33994	-1.99284
IN_ID2_KIT	0.340931	0.339175	5.1767
IN_POSTN_GPC5	0.339534	0.340616	-3.17727
IN_POSTN_SLC9A9	0.337478	0.335687	5.33436
IN_PVALB_COL15A1	0.336692	0.335779	2.72116
IN_PVALB_RGS5	0.342404	0.325993	50.3386
IN_SST_CDH12	0.333645	0.332433	3.64614
IN_SST_PENK	0.3386	0.326346	37.5477
IN_SST_ROBO1	0.333901	0.330741	9.55516
IN_SST_SP110	0.335683	0.331228	13.4488
IN_SST_TRHDE	0.334471	0.332831	4.92612
IN_VIP_CRH	0.336504	0.325251	34.599
IN_VIP_CTGF	0.335075	0.332101	8.95547
IN_VIP_NRP3	0.334726	0.334163	1.68505
IN_VIP_PTH2R	0.333144	0.331676	4.42417
IN_VIP_SCTR	0.333812	0.333132	2.03979

## Sheet: Table 4-3
Table 4-3: Epilepsy-related gene set (from Zhang et al)
gene	gene	gene	gene	gene	gene	gene	gene
ABCC8	MBD5	ACY1	CRLF1	IARS1	NTRK1	SLC17A5	IFIH1
ACTA2	MED13	ADA2	CRLS1	IARS2	NUBPL	SLC19A2	OPLAH
ACTB	MED13L	ADAMTSL2	CRYAB	IBA57	NUP133	SLC19A3	POLRMT
ACTG1	MEN1	ADD3	CSPP1	IFNAR1	NUP214	SLC25A1	PROC
ACVR1	MN1	ADK	CTC1	IFNAR2	OGDH	SLC25A10	PTH
AFF3	MSX2	ADPRHL2	CTH	IFT140	OPA3	SLC25A13	RNF213
AHDC1	MYRF	ADSL	CTSA	IL6ST	ORAI1	SLC25A15	SLC16A1
AKAP9	MYT1L	AFG3L2	CTSD	INPP5K	OSGEP	SLC25A19	SPR
AKT2	NAA15	AGA	CTSF	IQSEC1	OTUD6B	SLC25A20	TET3
ALG10B	NF1	AGL	CYB5R3	IREB2	P4HTM	SLC25A3	TICAM1
ANKH	NFE2L2	AGPS	CYP27A1	ISCA1	PAH	SLC25A36	TLR3
ANKRD11	NFIA	AHI1	CYP27B1	ISCA2	PANK2	SLC25A42	TREX1
ANKRD17	NIPA1	ALDH18A1	D2HGDH	ISG15	PARN	SLC26A4	ZFP57
APP	NIPBL	ALDH3A2	DCAF17	JAM3	PC	SLC28A1	AMER1
ARCN1	NOD2	ALDH4A1	DDX59	KCNJ10	PCCA	SLC31A1	ATRX
ARID1A	NONO	ALDH5A1	DHCR24	KIAA0753	PCCB	SLC33A1	BCOR
ARID1B	NOTCH1	ALDOB	DHFR	KIF7	PCDH15	SLC35A1	CLCN4
ARID2	NOTCH2	ALG1	DHTKD1	KLHL7	PCK1	SLC35A3	FMR1
ASH1L	NOTCH2NLC	ALG11	DLD	KPTN	PCNT	SLC35C1	GDI1
ASXL1	NOTCH3	ALG12	DNAJC12	L2HGDH	PCSK1	SLC39A8	HCCS
ASXL3	NPTX1	ALG14	DNAJC21	LAMA2	PCYT2	SLC44A1	HNRNPH2
ATP1A1	NR2F1	ALG2	DNAJC6	LAMA5	PDE10A	SLC45A1	HSD17B10
ATP2A2	NSD1	ALG3	DOCK6	LARS1	PDE2A	SLC46A1	IQSEC2
ATP2B1	NSD2	ALG6	DOCK8	LARS2	PDHB	SLC5A6	KDM6A
ATXN10	OTX2	ALG8	DOLK	LCP2	PDHX	SLC6A19	MSL3
AUTS2	PACS1	ALG9	DPAGT1	LETM1	PDP1	SLC9A1	NDUFB11
BCL11B	PAK2	ALKBH8	DPH1	LGI3	PDSS2	SMARCAL1	NEXMIF
BICD2	PDYN	ALPL	DPM1	LGI4	PET100	SMC5	NHS
BICRA	PHOX2B	AMACR	DPM2	LIAS	PEX1	SMG9	PDHA1
BMP4	PKD1	AMFR	DPM3	LIG3	PEX10	SMO	USP9X
BRAF	POLG2	AMT	DPP9	LINGO1	PEX12	SNAP29	WDR45
CACNA1D	POMP	ANK3	DPYD	LIPT2	PEX13	SNX14	ABCD1
CACNA1G	PPOX	ANO10	DPYS	LMAN2L	PEX14	SOBP	AFF2
CALM2	PPP1R12A	ANTXR1	DSTYK	LMBRD1	PEX19	SPTSSA	AIFM1
CALM3	PPP2R1A	AP3D1	EARS2	LRP2	PEX2	SQOR	ANOS1
CAMK2B	PPP2R5D	AP4B1	ECHS1	LRPPRC	PEX26	STAR	AP1S2
CAMTA1	PRKACB	AP4E1	ECM1	LSM11	PEX3	STAT1	ATP6AP1
CAV3	PRNP	AP4M1	EGF	LSS	PEX5	STAT2	ATP6AP2
CCM2	PROK2	AP4S1	EIF3F	MAGI2	PEX6	STT3A	ATP7A
CDC42	PSEN1	APOPT1	ELOVL4	MAN1B1	PEX7	STT3B	AVPR2
CDK13	PSEN2	ARG1	ELP2	MANBA	PGAP2	STX11	BCAP31
CELSR1	PTEN	ARHGDIA	EMC1	MAPKAPK5	PGAP3	STXBP2	BRWD3
CERT1	PUF60	ARMC9	EN1	MBOAT7	PGM1	SUCLA2	CHRDL1
CHD4	PUM1	ARNT2	ENTPD1	MCCC1	PGM3	SUCLG1	CLIC2
CHD8	RAC1	ASAH1	EPG5	MCCC2	PHGDH	SUMF1	CUL4B
CHN1	RAD21	ASL	ERCC6	MCM3AP	PHKG2	SUOX	DKC1
CIC	RAI1	ASNS	ERLIN2	MCM8	PIBF1	SURF1	DLG3
CLCN6	RANBP2	ASPA	ESCO2	MDM2	PIGC	SYT14	EBP
CLTC	RBP4	ASS1	ETFDH	MED23	PIGF	TAF13	EIF2S3
CNOT2	ROBO1	ATAD1	ETHE1	MED25	PIGH	TAF2	FAM50A
CNOT3	RORA	ATG7	EXTL3	MEGF10	PIGL	TANGO2	FGD1
COMT	RRAGD	ATIC	F2	METTL23	PIGM	TARS2	FTSJ1
CTLA4	PROKR2	ATM	FA2H	METTL5	PIGO	TASP1	GK
DHX16	RNF125	ATP13A2	FADD	MFF	PIGV	TBC1D20	GRIA3
DIP2B	RTN4R	ATP5F1A	FAR1	MFSD8	PIGW	TBCE	HCFC1
DLG4	RYR1	ATP5F1D	FARS2	MGAT2	PIGY	TBX19	HPRT1
DNAJC5	RYR2	ATP5F1E	FARSB	MGP	PITRM1	TCIRG1	IDS
DNMT1	SATB1	ATP5PO	FASTKD2	MICOS13	PLA2G6	TDP1	IKBKG
DNMT3A	SATB2	ATP6V0A2	FAT4	MICU1	PLVAP	TDP2	IL1RAPL1
DRD3	SCN5A	ATP7B	FBXL4	MIPEP	PMM2	TECPR2	KDM5C
DYNC1H1	SERPINI1	ATPAF2	FCHO1	MKS1	PMPCB	TELO2	KIF4A
DYRK1A	SET	AUH	FCSK	MLYCD	PNPLA8	TGFB1	KLHL15
EBF3	SETBP1	B3GALNT2	FDFT1	MMAA	PNPT1	THG1L	LAGE3
EED	SETD2	B4GAT1	FH	MMACHC	POLE	TIMM50	MAOA
EFTUD2	SGCE	B9D2	FIT2	MMADHC	POLG	TIMMDC1	MBTPS2
EHMT1	SHANK3	BCKDHA	FKTN	MOCS1	POMC	TMCO1	MECP2
ELN	SIN3A	BCL10	FLVCR2	MOCS2	POMGNT1	TMEM165	MED12
EZH2	SLC25A4	BCS1L	FMN2	MOGS	POMK	TMEM67	MID2
FAM111A	SMAD2	BLOC1S6	FOLR1	MPC1	POMT1	TMEM70	NDP
FBXO11	SMARCA2	BOLA3	FOXRED1	MPDU1	POMT2	TP53RK	NDUFA1
FGF8	SMARCA4	BRCA2	FTO	MPI	PPA2	TPK1	OCRL
FGFR2	SMARCB1	BSCL2	FUT8	MPV17	PPCS	TPP1	OFD1
FGFR3	SMARCC2	BTD	GALC	MRAP	PPP2R3C	TRAPPC11	OTUD5
FXYD2	SMARCE1	BUB1B	GALNT2	MRM2	PPT1	TRAPPC12	PAK3
GARS1	SNORA31	C12orf57	GAMT	MRPL12	PRDX1	TRAPPC9	PGK1
GATA6	SNTA1	C2orf69	GBA	MRPS22	PRF1	TRIP13	PHF6
GCK	SON	CAMLG	GCDH	MTFMT	PRKDC	TRIT1	PHF8
GFAP	SOX2	CARD9	GCH1	MTHFD1	PRMT7	TRMT1	PQBP1
GJA1	SOX4	CARS2	GCSH	MTHFR	PRODH	TRMT5	RAB39B
GLI2	SPAST	CASQ2	GET4	MTO1	PRORP	TRNT1	RBM10
GLI3	SPECC1L	CC2D2A	GFER	MTR	PROS1	TRPM6	RPL10
GLUD1	SPOP	CCBE1	GFM1	MTX2	PSAP	TSFM	SLC6A8
GNA11	SPTBN1	CCDC88A	GFM2	MYMK	PSAT1	TSPYL1	SMS
GNB1	SPTLC2	CD59	GGT1	MYO1H	PSMB8	TWNK	SSR4
HIVEP2	SRCAP	CDK10	GJC2	MYO5A	PSPH	TXN2	STS
HMBS	SRP54	CEP164	GLB1	NADK2	PTRH2	TYROBP	SYP
HNF1B	STAG1	CHKB	GLDC	NAGA	PTS	UCHL1	TAF1
HTR2A	STUB1	CKAP2L	GLE1	NAGLU	QDPR	UGT1A1	THOC2
HTRA1	SYN2	CLDN16	GLRB	NANS	RAB18	UNC13D	TMLHE
INSR	SYNGAP1	CLN3	GLUL	NARS2	RAB27A	UPB1	UBE2A
IRF3	TBK1	CLN5	GLYCTK	NAXD	RAB3GAP1	UQCC2	UPF3B
ITPR1	TBL1XR1	CLN6	GM2A	NAXE	RAB3GAP2	USP18	CNKSR2
KANSL1	TBP	CLN8	GMPPB	NBAS	RAPSN	USP53	DDX3X
KAT6A	TBX1	CLPP	GNB5	NDST1	RBCK1	VARS2	FRMPD4
KCNA1	TCF4	CNTNAP1	GNPAT	NDUFA13	RBM8A	VPS13A	GLRA2
KCNE1	THRB	COG2	GOLGA2	NDUFA2	RFT1	VPS13B	NLGN3
KCNE2	TLK2	COG4	GPAA1	NDUFA6	RMND1	VPS13D	OTC
KCNH1	TNPO2	COG5	GPSM2	NDUFA8	RNASEH2A	VPS35L	RNF113A
KCNH2	TOP2B	COG6	GPX4	NDUFAF2	RNU12	VPS41	SLC9A6
KCNJ11	TP53	COG7	GRM1	NDUFAF3	RNU7–1	WASHC4	TFE3
KCNJ5	TRAF3	COL18A1	GRN	NDUFAF4	ROGDI	WFS1	XK
KCNJ6	TRAF7	COLGALT1	GSS	NDUFAF5	RPIA	WIPI2	ZDHHC9
KCNK4	TRIM8	COPB1	GTPBP3	NDUFAF6	RRM2B	XPNPEP3	KNSTRN
KCNQ1	TRIP12	COQ2	GUCY1A3	NDUFAF8	RSRC1	YARS1	PIK3CD
KCNQ5	TTR	COQ4	GYS1	NDUFB8	RTN4IP1	YRDC	ACSF3
KDM1A	UBTF	COQ5	GYS2	NDUFC2	RUBCN	ZBTB11	BCKDK
KDM3B	VPS4A	COQ6	HACE1	NDUFS3	RUSC2	ZFYVE26	CACNG2
KDM4B	WDR37	COQ8A	HADHSC	NDUFS4	SACS	ZMPSTE24	CEP290
KIF1A	ZBTB18	COQ9	HAX1	NDUFS7	SARDH	ZNFX1	COG8
KMT2A	ZEB2	CORO1A	HERC2	NDUFS8	SBF1	APOE	FGFR1
KMT2D	ZMYND11	COX10	HEXA	NDUFV1	SCO2	CAMK2A	GNAQ
KMT5B	ZNF292	COX11	HGSNAT	NDUFV2	SCYL1	CFH	GPHN
KRAS	AASS	COX15	HHAT	NEU1	SCYL2	CLPB	HADHA
KRIT1	ABAT	COX4I1	HIBCH	NFS1	SDHA	CNNM2	HADHB
LMX1B	ABCA2	COX6B1	HINT1	NGLY1	SDHB	CPT2	IDH2
LRRK2	ABHD12	COX8A	HLCS	NIN	SDHD	DNM1L	KCNK9
MAF	ABHD16A	COXFA4	HMGCL	NNT	SELENOI	FTL	MTSS2
MAGEL2	ACADM	CPS1	HMGCS2	NPC1	SERAC1	GCM2	NAT8L
MAP2K1	ACADS	CPT1A	HMOX1	NPC2	SGPL1	GLRA1	NRAS
MAPK1	ACADSB	CRB2	HPD	NRXN1	SGSH	GRIA1	PIK3CA
MAPRE2	ACO2	CRBN	HSD17B4	NSUN2	SLC12A1	HESX1	SLC1A3
MAPT	ACOX1	CRIPT	HTRA2	NSUN3	SLC12A3	HTT	SLC9A9
ZFHX3

## Sheet: Table 4-4
Table 4-4: Epilepsy-related gene set （from Macnee et al）
gene	gene	gene	gene	gene	gene	gene	gene
AARS1	CACNA1E	DISP1	GLDC	KCNMB2	NIPA2	QARS1	ST3GAL3
ABAT	CACNA1G	DLG3	GLI3	KCNMB3	NKX2-1	RAB39B	ST3GAL5
ABCB1	CACNA1I	DLG4	GLRA1	KCNQ1	NLRP3	RAC1	ST8SIA2
ABCC2	CACNA2D1	DMD	GLRB	KCNQ2	NOTCH3	RALA	STAT3
ABCC8	CACNA2D2	DNAJC5	GLUD1	KCNQ3	NPC1	RARS2	STRADA
ABCD1	CALM1	DNM1	GLUL	KCNQ4	NPRL2	RBFOX1	STUB1
ABL1	CANX	DNM1L	GMPPB	KCNQ5	NPRL3	RBFOX3	STX1B
ACADS	CAPN3	DOCK6	GNAO1	KCNT1	NPTX2	RELN	STXBP1
ACTB	CAPN8	DOCK7	GNAQ	KCNT2	NPY4R	REN	SUCLA2
ACTG1	CARS2	DYNC1H1	GNAS	KCTD7	NR2F1	RENBP	SUCLG1
ACTL6B	CASK	DYRK1A	GNB1	KDM5C	NR4A2	RFT1	SUOX
ADA	CASP3	ECM1	GNB2	KIF11	NRXN1	RHEB	SV2A
ADAM22	CAV2	EEF1A2	GNB5	KIF1A	NSD1	RHOBTB2	SYN1
ADAM23	CBLC	EEF1B2P2	GNPAT	KIF4A	NSD2	RMDN1	SYN2
ADAR	CCDC88A	EFHC2	GOSR2	KIF5A	NSDHL	ROGDI	SYNGAP1
ADGRG1	CCM2	EGFR	GPHA2	KIF5C	NSF	RORA	SYNJ1
ADGRV1	CCND1	EHMT1	GPHN	KLF13	NT5C	RORB	SYNM
ADRA1D	CD24	EIF2AK3	GPT2	KLF4	NT5C3A	RTN4IP1	SYP
ADSL	CD34	EIF2B4	GREM1	KMT2D	NTNG1	RYR2	SZT2
AFG3L2	CD4	EIF2B5	GRIA1	KRAS	NTRK2	RYR3	TANC2
AICDA	CD59	EIF2S3	GRIA2	KRIT1	NUP62	S100A1	TARDBP
AIMP1	CD8A	EJM2	GRIA3	L1CAM	NUS1	SACS	TARS2
AIRE	CDKL5	ELN	GRIA4	L2HGDH	OCLN	SAMD12	TBC1D24
AKT1	CDKN2A	ELP4	GRIN1	LAMA2	OLIG2	SAMHD1	TBCK
AKT3	CDKN2B	ENDOU	GRIN2A	LAMC3	OPA1	SCARB2	TBL1XR1
ALDH3A2	CERS1	ENG	GRIN2B	LETM1	OPHN1	SCN10A	TBP
ALDH4A1	CFC1	ENO2	GRIN2D	LGI1	OPRM1	SCN11A	TBR1
ALDH5A1	CHD2	EPC2	GRM7	LGI2	OTUD7A	SCN1A	TCF4
ALDH7A1	CHL1	EPHX1	GRN	LGI3	PACS2	SCN1B	TCIRG1
ALG13	CHP1	EPM2A	GSTM1	LGI4	PAFAH1B1	SCN2A	TERT
ALG3	CHRFAM7A	ERG	GSTT1	LIAS	PAH	SCN2B	TF
ALG9	CHRNA3	EXT1	H3P6	LIN28A	PAK1	SCN3A	TFAP4
ALMS1	CHRNA4	EXT2	HAX1	LMNA	PAK3	SCN4A	TIMM50
ALPL	CHRNA5	F5	HCFC1	LMNB2	PARP1	SCN4B	TLK2
ALPP	CHRNA6	FA2H	HCN1	LRP5	PARP6	SCN5A	TNF
ANKRD11	CHRNA7	FAME3	HCN2	MAOA	PAX6	SCN8A	TOR1A
ANO10	CHRNB2	FARS2	HCN4	MAOB	PCDH19	SDHB	TOR3A
AP4B1	CLCN1	FBN1	HECW2	MAP1B	PDCD10	SDS	TP53
AP4E1	CLCN2	FBXO28	HEXA	MAP2	PDGFB	SEMA6B	TPM3
AP4M1	CLCN4	FCGR3A	HIP1	MAP2K7	PDGFRA	SERPINA1	TPP1
AP4S1	CLCN6	FCMTE1	HLA-A	MAPK1	PDGFRB	SERPINI1	TRAK1
APOE	CLCN7	45323	HLA-B	MAPK3	PDHA1	SETBP1	TREM2
APP	CLN3	45324	HNF1B	MAPK8	PDXP	SETD1B	TRH
AR	CLN5	FECD3	HNRNPC	MAPT	PGAP2	SFTPA1	TRIM8
ARFGEF2	CLN6	FGF12	HNRNPU	MBD5	PHF6	SFTPD	TRIO
ARG1	CLN8	FGF21	HRAS	MBP	PHOX2B	SGCE	TRIT1
ARHGEF9	CLPB	FGFR1	HSD17B10	MC2R	PIGA	SHANK3	TRMT10A
ARID1B	CNKSR2	FGFR2	HSPB1	MCPH1	PIGL	SHH	TRMU
ARV1	CNTN2	FGFR3	HTC2	MECP2	PIGN	SHOX	TRNG
ARX	CNTNAP2	FIG4	HUWE1	MED13L	PIGO	SIK1	TRNK
ASAH1	COL18A1	FKTN	ICK	MEF2C	PIGP	SLC12A2	TRNL1
ASNS	COL4A1	FLNA	IDH1	MEHMO	PIGQ	SLC12A5	TRNS1
ASPM	COL4A2	FMR1	IDH2	MFN2	PIGT	SLC12A6	TRNW
ASS1	COL6A2	FMTLE	IDS	MFSD8	PIGV	SLC13A5	TRPM3
ASXL3	COQ8A	FOLR1	IER3IP1	MGMT	PIK3CA	SLC16A1	TSC1
ATN1	COX1	FOSL1	IFNG	MIB1	PIK3R1	SLC17A5	TSC2
ATP1A1	COX2	FOXG1	IGBP1	MIR146A	PIK3R2	SLC19A3	TSEN54
ATP1A2	COX8A	FOXP1	IGF1	MLC1	PKD1	SLC1A2	TTR
ATP1A3	CP	FOXP2	IGKV3-15	MMACHC	PLA2G6	SLC1A3	TUBA1A
ATP2A2	CREBBP	FRA16D	IGLV2-8	MOGS	PLCB1	SLC1A4	TUBB2A
ATP6	CRHR1	FRAXA	IL10	MPZ	PLP1	SLC20A2	TUBB2B
ATP6AP2	CRK	FRRS1L	IL1B	MTHFR	PLPBP	SLC25A12	TUBB3
ATP6V0C	CS	FSHMD1A	IL6	MTOR	PLXNA2	SLC25A22	TUBG1
ATP6V1B2	CSF1R	FZD4	INS	MYB	PMM2	SLC25A4	TWNK
ATP7A	CSF2	GABARAP	INVS	MYBL1	PMP22	SLC2A1	TYMP
ATR	CSMD1	GABBR1	IQSEC2	MYC	PNKP	SLC35A2	UBA5
ATRX	CSNK2B	GABBR2	IRF2BPL	MYCN	PNPO	SLC35A3	UBE3A
ATXN1	CSTB	GABRA1	ITPA	MYH11	POGZ	SLC4A3	UCN
ATXN10	CTNNB1	GABRA2	KANSL1	NAGLU	POLG	SLC6A1	UFM1
ATXN2	CTSB	GABRA5	KARS1	NALCN	POLG2	SLC6A3	UGT1A4
ATXN7	CTSD	GABRA6	KCNA1	NAPB	POMC	SLC6A4	UGT1A6
AUTS2	CTSF	GABRB1	KCNA2	NARS2	POU5F1	SLC6A5	UGT2B7
AVP	CUL3	GABRB2	KCNAB1	NAV1	PPP1CB	SLC6A8	ULK1
BCL2	CUX2	GABRB3	KCNAB2	NBEA	PPP2R5D	SLC9A6	UNC80
BCL2A1	CYCS	GABRD	KCNB1	NCL	PPP3CA	SMARCA2	VAMP2
BDNF	CYFIP1	GABRG2	KCNC1	ND1	PPR1	SMARCA4	VARS
BFIS1	CYFIP2	GABRG3	KCNC2	ND3	PPT1	SMARCB1	VARS2
BRAF	CYP27A1	GAD1	KCNC3	ND4	PRICKLE2	SMC1A	VCP
BRAT1	CYP2A6	GAD2	KCND2	ND5	PRKCG	SMN1	VIM
BRD2	CYP2C19	GAMT	KCND3	ND6	PRKD1	SMS	VPS13A
BRWD3	CYP2C9	GATM	KCNE1	NDP	PRKN	SNAP25	VPS53
BSCL2	CYP2D6	GBA	KCNE2	NDUFV1	PRNP	SNCA	WARS1
BTD	CYP3A4	GCG	KCNH1	NECAP1	PRRT2	SNRPN	WASF1
C2	CYP3A5	GCK	KCNH2	NEDD4L	PRUNE1	SNX27	WDR26
C3	CYTB	GCLC	KCNH5	NEFL	PSEN1	SOD1	WDR45
C9orf72	DAB1	GDAP1	KCNIP4	NEU1	PSEN2	SOD2	WDR62
CA1	DCX	GFAP	KCNJ10	NEXMIF	PTEN	SOX2	WFS1
CA2	DDX3X	GFM1	KCNJ11	NF1	PTH	SPAST	WWOX
CA3	DEAF1	GGA1	KCNJ16	NF2	PTPA	SPATA5	WWP2
CA4	DEPDC5	GH1	KCNJ6	NGLY1	PTPN11	SPTAN1	YWHAE
CACNA1A	DES	GJA1	KCNMA1	NHLRC1	PTPN4	SPTBN2	YWHAG
CACNA1C	DHDDS	GLB1	KCNMB1	NIPA1	PURA	SRI	ZDHHC9
ZEB2	ZNHIT3

## Sheet: Table 4-5
Table 4-5: Expression changes of pediatric epilepsy genes between epilepsy and control groups.
	EN_L2_4_CUX2_GLIS3	EN_L2_4_CUX2_LTK	EN_L2_4_CUX2_PDGFD	EN_L2_4_CUX2_YWHAH	EN_L3_5_RORB_GABRG1	EN_L3_5_RORB_NPFFR2	EN_L3_5_RORB_PLCH1	EN_L3_5_RORB_TRABD2A	EN_L4_6_FEZF2_HTR2C	EN_L4_6_FEZF2_NXPH4	EN_L4_6_FEZF2_SEMA3E	EN_L5_6_THEMIS_SH2D1B	EN_L5_6_THEMIS_SMYD1	IN_CXCL14_CDH23	IN_CXCL14_COL5A2	IN_ID2_EYA4	IN_ID2_KIT	IN_POSTN_GPC5	IN_POSTN_SLC9A9	IN_PVALB_COL15A1	IN_PVALB_RGS5	IN_SST_CDH12	IN_SST_PENK	IN_SST_ROBO1	IN_SST_SP110	IN_SST_TRHDE	IN_VIP_CRH	IN_VIP_CTGF	IN_VIP_NRP3	IN_VIP_PTH2R	IN_VIP_SCTR
ALDH7A1	-0.12675	-0.00476222	0.4328	0.378129	0.0828468	-0.301369	-0.0140789	-0.494075	-0.298033	-0.251264	-0.485723	-0.0752665	0.205448	-0.0252014	-0.115124	0.403408	0.0258842	-0.17256	0.079608	-0.0540494	-0.124324	-0.445514	-0.197869	-0.238976	-0.264005	-0.671491	2.09644	0.571511	-0.280659	-0.166524	0.294086
PNPO	0.946093	0.367032	-2.32871	-0.132089	1.11509	-2.8614	20.5174	0.104935	-1.34274	-0.382108	-2.70062	1.13194	1.48255	0.066184	22.1462	0.565412	-2.60735	0.898532	0.328569	-21.2723	-1.62069	-0.545381	24.2037	-0.855788	21.9844	1.40838	22.1017	0.568646	0	22.3882	21.8221
KCNQ2	0.107711	0.0386121	0.340436	0.494835	0.0800072	0.44349	-0.0279084	0.0405645	0.149923	0.0163642	-0.377586	-0.120275	0.0361849	-0.074623	1.1943	0.10532	0.0415353	0.148976	0.431579	0.356132	0.825828	0.20646	1.06805	0.157923	0.484213	0.237028	1.27007	0.523149	1.05541	0.0950284	0.578778
EEF1A2	0.438019	0.514363	0.668149	0.261076	0.142288	0.670968	0.426328	0.342854	0.898475	0.267414	0.0854052	0.207433	0.22858	0.400883	0.93915	0.691011	0.740043	0.583051	1.06064	0.737978	1.65346	0.462383	0.649788	0.4836	0.692631	0.904025	0.328102	0.820905	0.479206	0.628553	0.0274988
GABRA1	-0.0177803	-0.356838	0.0763557	0.398802	0.225883	0.52999	0.304128	0.700182	0.710917	0.887327	0.817583	0.507364	0.276936	0.00750263	0.247258	0.734108	0.601289	0.449026	0.568914	0.34907	1.59645	0.0848639	0.371379	0.452062	0.621582	1.04895	0.963603	0.291774	0.328643	0.396324	0.442731
GABRB3	0.179011	0.0959045	0.0238336	0.253373	0.283428	0.19569	0.263995	0.405117	0.112146	0.267541	0.136338	0.266275	0.36297	0.0473847	0.148878	0.118848	0.10075	-0.287823	0.135767	0.277228	0.992041	0.0426842	1.20511	0.222014	0.44818	0.214781	0.678587	0.171592	-0.0254135	0.0895027	-0.0671711
GABRG2	-0.285939	-0.667083	-0.337224	0.0190387	0.261761	0.0986006	0.151109	0.411336	0.274852	0.463219	0.543577	0.396382	0.14268	-0.0872834	0.2082	0.371326	0.310656	0.329793	0.200382	0.375214	0.973487	-0.0479584	0.604256	0.185755	0.595697	0.920495	1.02733	0.71142	0.202296	0.439636	-0.00762642
GNAO1	0.316447	0.340188	0.330772	0.612136	0.352897	0.416215	0.440278	0.418412	0.320502	0.38385	0.404651	0.393689	0.452367	0.419263	0.378782	0.448731	0.0987294	0.0982041	0.362356	0.446625	1.28242	0.131841	1.55593	0.431687	0.458935	0.553434	1.18766	0.437446	0.210388	0.439578	0.172012
GRIN2D	0.586378	0.903111	1.19293	-0.0914504	0.411568	0.420148	0.252608	0.295022	-0.286481	-0.735238	-0.628149	-0.0187468	1.1487	-0.54738	0.577141	-0.268719	0.126329	-0.301653	0.208466	0.350279	0.619084	0.148688	0.0417281	0.552728	0.01591	-0.0860525	1.0531	0.231912	0.0345758	0.134398	0.498807
KCNA2	0.182408	0.281604	0.200651	0.569965	0.323059	0.487	0.544792	0.695216	0.636742	1.14726	0.42068	0.662514	0.615452	0.590976	0.722907	0.651388	0.348506	0.497629	0.474821	0.597634	1.49348	0.319861	0.766356	0.708888	0.526742	0.892838	0.618816	0.125562	0.90817	0.169537	0.128445
SLC1A2	0.413124	1.38289	0.51545	0.654363	0.421423	0.943121	0.669854	0.932957	0.642465	0.759374	0.701372	0.991186	0.756757	0.398663	0.62547	1.08818	0.538029	0.405718	0.70069	0.44487	0.832836	0.371343	0.927265	0.605427	0.808379	0.671619	0.677152	0.361469	0.243978	0.499019	0.47389
ARV1	-0.129205	0.18199	-0.0148347	0.168503	-0.127329	0.30248	0.220815	0.0374409	0.0934264	-0.0163787	-0.0177449	-0.375996	0.19381	-0.616825	0.468752	-0.0354563	-0.343161	0.175406	-0.034168	-0.480393	0.598145	0.252538	1.32252	-0.00569955	-0.354868	0.0199835	0.281217	-0.367636	0.0888705	-0.581307	-1.16213
SCN1B	-0.0396045	0.347568	0.0207595	0.499718	-0.00950029	0.306443	0.812412	0.575649	0.113971	0.970655	0.415876	0.446121	1.12093	0.0723128	0.047203	0.236304	0.370765	0.570325	0.182234	-0.119158	0.905541	0.37359	0.793123	0.102332	0.235235	0.0320262	1.09703	-0.0228962	0.456575	0.431654	-0.102564
SLC12A5	-0.021644	-0.135703	-0.0686062	0.370734	-0.232096	0.0635374	-0.160248	-0.0526646	-0.121624	0.0711345	-0.0752523	0.0175669	0.261251	0.213399	0.58093	0.220612	0.1039	0.0501216	-0.0187271	0.403359	1.10722	0.0108797	0.325702	-0.0523825	0.161318	0.448952	0.86594	0.363037	0.259905	0.259031	0.0404119
SLC13A5	1.39122	1.88717	1.9636	1.25652	0.593799	-0.552252	2.82811	1.51445	1.39618	2.04767	0.267421	0.574326	1.05539	0.810048	0.820492	0.812234	1.05603	2.04219	0.436732	0.337185	22.2399	1.74765	23.2784	0.709413	23.8284	2.01342	0.509398	22.1181	-0.62265	-2.50421	0.900012
SLC25A22	0.197981	-0.0269588	0.107132	0.452912	-0.240625	0.417741	0.0419358	0.369466	0.834584	0.232813	0.331917	0.316594	0.770557	0.00896318	0.134962	0.053819	-0.262111	-0.187405	-0.189461	0.538831	1.56	0.0499869	0.81889	0.434296	-0.139206	0.0333361	0.701133	0.17796	-0.0130028	0.562863	0.314625
ST3GAL3	0.212643	-0.949411	0.490885	0.79592	0.155318	0.852706	0.759449	0.786452	0.474509	-0.650413	0.529639	-0.309468	0.106686	2.732	2.9186	24.4001	1.52707	0.44775	0.479931	-0.267618	3.03838	1.63907	26.2214	-1.74111	2.42507	0.974206	1.66626	0.985306	1.40093	3.15156	0.245123
SZT2	-0.262865	-0.525931	-0.390834	-0.150445	-0.316754	-0.365706	-0.466778	-0.563799	-0.676741	-0.712176	-0.750758	-0.735063	-0.665569	0.160933	-0.654689	-0.530621	-0.668017	-0.666958	-0.436247	-1.07244	-0.178974	-0.0379034	-0.379033	0.142895	0.104738	-0.681172	-0.0158496	-0.33029	0.0104047	-0.248168	-0.434314
STXBP1	-0.234121	-0.129899	-0.182525	0.149315	-0.093479	-0.121049	-0.141872	-0.144124	0.0965915	-0.0196999	-0.214979	-0.0585395	-0.0432063	-0.28123	0.131866	-0.172803	0.1362	0.0562385	0.00403421	-0.0988374	1.0866	0.12126	1.26669	-0.085483	0.331273	0.31056	1.35231	0.18051	-0.111229	-0.154899	-0.01977
CDKL5	-0.00701621	0.0297707	-0.0100598	0.40314	0.00921526	0.289699	0.0684333	0.066486	-0.293584	0.189098	0.335938	0.215778	0.0800752	0.0811936	-0.221468	-0.0693798	-0.104395	0.0276872	-0.0683887	0.0978434	1.72815	-0.286831	1.02555	-0.0596354	-0.182116	-0.0350326	0.660012	-0.357084	0.0244153	-0.195983	0.115338
ARHGEF9	-0.144499	0.121242	0.000510917	0.0990698	-0.0171463	-0.107211	0.20071	-0.0402457	0.0464488	0.127364	-0.178015	-0.0250012	-0.128311	0.604786	0.321932	0.0287659	0.116951	-0.460839	0.0214567	-0.0732031	1.06818	-0.0334124	0.399079	0.438222	0.0193297	-0.142366	0.439873	-0.049196	0.130529	-0.251477	0.0470292
PCDH19	0.409072	-0.268219	0.358733	0.873127	0.441533	0.744714	0.548294	0.609296	0.296741	0.960126	0.246075	0.486857	0.747274	-0.458851	-0.284997	0.442805	-0.0809002	0.285024	0.611692	0.745885	1.32744	0.205253	0.208204	0.20978	0.549947	0.642013	1.00566	0.692231	0.0193111	0.911805	0.143522
GABRD	0.502299	0.683333	0.495256	0.792058	0.0601971	0.278982	0.0131228	0.254615	0.848642	0.473281	0.261514	0.79347	1.007	-0.0188482	0.537426	0.523968	1.07438	0.73136	0.349119	0.399421	1.37828	0.365905	1.63501	1.00682	0.901968	0.365696	-0.315955	0.439943	1.15699	1.45868	-0.183635
STX1B	-0.237594	0.317372	-0.0655972	0.0545281	-0.103407	-0.037298	0.129428	-0.114207	-0.0895357	-0.219781	-0.180197	0.0743886	0.32813	0.406175	-0.0404006	0.228852	0.199025	-0.504192	0.0118523	-0.091196	1.08888	-0.0849872	0.194051	0.165618	0.666718	0.00168803	1.41633	-0.160736	0.328091	-0.0645425	-0.448652
SLC6A1	0.956067	1.53254	0.522829	0.916832	0.0842895	1.14278	0.956692	1.09815	1.00351	0.233336	0.851336	0.900978	0.763553	-0.022968	0.249489	-0.00274281	0.286941	0.0745688	0.269566	0.570943	1.30808	0.139964	1.12156	0.132198	0.526627	0.474591	1.39417	0.494289	0.242832	0.44819	0.346426
GRIN2A	0.000415145	0.287225	0.112193	0.436222	0.160529	0.0934615	0.344792	0.275669	0.103849	0.100064	0.0951162	0.226089	0.0449839	0.209182	0.308306	0.00938363	-0.00233928	0.120571	0.110948	0.000569959	1.10277	0.036287	0.63998	0.0443152	0.15406	0.15255	0.244827	-0.249199	-0.0226368	0.163412	-0.214222
CACNA1H	-0.496047	-0.994037	-0.493087	-0.352438	-0.362553	-1.05181	-1.07114	-1.10311	0.0180322	-0.433914	-1.09463	-0.687901	-0.134056	-0.859957	-0.076468	-0.780535	-0.574909	0.0128372	-1.07374	0.141762	-0.363152	-1.7932	-0.0188382	-0.883907	22.3924	-0.44786	2.25431	-0.187403	0.75522	0.254406	0.16219
KIF5A	0.0538584	0.0391277	0.046929	0.126927	-0.119987	-0.0277909	0.163469	0.0721516	-0.101065	0.550874	0.288034	0.0780828	0.369143	-0.462428	0.666566	0.398944	0.360713	-0.204834	0.160007	0.092907	1.03279	-0.0674332	0.543256	-0.0235043	0.437573	0.317968	0.972843	0.155187	0.379832	0.170046	0.227052
BRAT1	-0.193	-0.356955	-0.0699471	0.180978	-0.177979	-0.0098319	-0.580109	-0.491516	-0.267941	-0.581901	-1.09966	-0.689863	-0.427914	-0.478767	0.325195	-0.694143	-0.213081	-0.879671	-0.348558	-0.502831	-0.806564	0.15961	-1.22453	-0.272725	-0.789672	-0.279091	-0.112912	-0.560394	0.831858	-0.468896	-0.637848
ATP1A2	0.719462	1.40748	0.810227	0.671466	0.557551	0.750883	0.709886	1.10553	1.19814	1.56146	1.09121	0.800061	0.838403	0.806013	0.575855	1.56079	0.842456	1.32504	1.00128	1.03749	0.760412	0.771508	1.21548	1.26402	0.627075	1.06562	0.696183	0.707791	0.460273	0.796895	1.05891
ATP6V0A1	-0.0529797	0.000958378	-0.0762134	0.191432	0.0299096	0.0234674	0.140567	-0.0276929	0.0617054	0.144552	0.152793	-0.0265325	0.263131	0.134169	0.306536	0.0478592	0.235361	0.177685	0.078127	0.476572	1.41607	-0.0352157	0.781829	0.334383	0.153429	0.131204	0.789665	0.353772	0.261374	0.12884	0.204401
ATP6V1A	-0.281335	-0.115037	-0.308046	0.18484	0.021699	-0.0895202	-0.0343361	-0.0647722	-0.0565494	0.17814	0.106315	0.0935564	0.145849	0.361048	0.242358	0.425536	0.181991	-0.0116332	0.0586361	0.320857	1.52296	-0.0932673	0.869395	-0.13669	0.413703	0.0120923	1.44158	0.49616	-0.249678	-0.132812	0.0521099
CACNA1E	-0.0656512	0.136776	-0.17993	-0.0122407	0.117425	-0.0155671	0.114416	-0.0601298	0.280644	-0.191694	-0.0693593	0.108624	0.173171	0.0213719	0.0968921	-0.32824	-0.159107	0.00984415	-0.0215037	1.04473	0.819472	-0.205391	-0.0598556	-0.160699	0.254374	-0.348257	-0.103685	-0.296948	-0.213614	-0.182205	-0.149285
CDK19	-0.242893	-0.0149347	-0.187395	0.0296671	-0.0249726	-0.389304	0.0533355	0.0851242	0.0306738	-0.0234044	-0.17294	-0.00307795	0.0783579	0.201018	-0.177175	-0.286106	0.00807992	-0.105001	-0.0316402	0.0718444	1.15811	-0.0320768	0.741107	-0.253436	0.219339	-0.251697	0.726337	-0.67088	-0.143699	0.0942626	0.0144445
CUX2	0.00808854	0.228178	0.199992	0.216087	0.250597	0.684963	0.467024	0.758961	0.799735	0.938346	0.952802	0.895821	-0.0039137	-0.0868652	0.638478	0.321692	0.845232	-0.000306983	0.017831	0.177554	0.404188	0.109023	1.02497	0.499933	0.857557	0.197691	0.207579	0.431513	0.193861	0.342432	0.164366
CYFIP2	-0.13038	-0.23518	0.00804704	0.165973	-0.1039	0.17531	0.086129	-0.0542166	-0.138915	-0.0413884	-0.056535	-0.142952	-0.160658	-0.0455781	-0.265427	0.0670918	-0.181269	-0.0235684	0.0424755	0.0683241	0.57818	0.0727124	1.07568	-0.016854	0.29448	0.0204797	1.24314	-0.410185	-0.245635	0.0389391	-0.154476
FBXO28	-0.0176738	-0.311972	-0.0395294	0.126289	-0.125596	-0.172353	0.0991859	0.0605324	-0.346757	0.100618	-0.0139502	-0.280892	-0.0893535	-0.702358	-0.222296	0.124486	0.612899	-0.115504	0.209533	0.0206436	0.423147	-0.174543	1.0709	-0.0804994	0.215311	0.342717	0.522631	-0.00320974	-0.108096	-0.269816	-0.10554
FZR1	0.397768	0.400773	0.454391	0.48491	0.11545	0.184545	-0.0267837	0.28364	0.137758	0.275561	0.396691	-0.168222	-0.227755	-0.155871	0.22691	0.130732	0.249886	0.0608751	-0.116468	0.558068	0.786181	0.215676	1.33456	0.212589	0.594771	0.414965	1.01537	0.391771	0.464884	-0.917986	-0.313098
GABRB2	0.0168166	0.00783488	0.000545887	0.351708	0.45872	0.187167	0.333286	0.490821	0.220988	0.833026	0.82428	0.381365	-0.0154701	0.372247	-0.0442302	0.454415	0.541912	0.406777	0.37007	0.0977799	1.25357	0.306833	0.279642	0.322084	0.5213	0.568821	1.10813	0.446651	0.214526	0.453023	0.286319
MAST3	-0.216688	0.00999414	-0.0437114	0.118097	-0.420513	-0.0938377	-0.177555	-0.353136	-0.141474	-0.402275	-0.630579	-0.321743	0.154779	0.126426	0.333078	0.0231459	0.222062	-0.162822	0.0871661	0.0404976	1.89886	-0.261868	1.15651	0.184098	0.13165	-0.0913604	-0.79336	-0.130458	-0.0291846	0.277133	0.68403
NEUROD2	0.439271	0.274241	0.548128	0.89302	-0.00577031	0.380226	0.212159	0.637022	0.335484	0.788674	0.580186	1.00602	1.20658	0.628799	1.90136	2.06512	1.12354	0.778333	-0.493158	-0.558863	1.80983	0.567304	-0.0775096	0.723289	-0.732594	0.238726	-0.562605	1.61018	1.92216	2.25683	-1.10772
NSF	0.0794504	-0.0944805	0.161242	0.265887	0.0387097	0.465814	0.620625	0.300755	0.235574	0.373585	0.654799	0.391245	0.00966623	-0.0896076	0.45012	0.338443	0.354615	0.127087	0.204182	0.463165	1.06374	-0.0041136	1.03383	0.322566	0.282797	0.498026	1.63898	0.40742	0.589955	0.452633	0.0977697
NTRK2	-0.108562	0.163247	-0.0500603	0.239852	0.0921657	0.241362	0.374686	0.414433	0.0603233	0.546667	0.47649	0.251497	0.187887	0.0432126	-0.129163	0.105574	0.104903	-0.0605977	0.13734	-0.0926205	1.23878	0.0188946	0.915128	0.214801	0.269433	0.20977	0.359192	-0.0474154	-0.0705906	0.0657551	0.0709794
PPP3CA	0.0162956	0.00369625	-0.0922761	0.0659221	0.194976	0.151294	0.191893	0.0483565	0.451124	0.258979	0.225887	0.237416	-0.0480521	0.149406	-0.0666928	0.0967707	0.188722	0.10931	0.013422	-0.0957005	1.7001	-0.015331	1.02188	0.190552	-0.079824	0.0740181	0.723216	-0.267786	-0.0465512	0.108784	0.22515
SETD1A	-0.459604	-0.585364	-0.0226693	-0.119476	-0.267394	-0.0656404	-0.307054	-0.256696	-0.783665	0.206975	-0.727151	-0.763475	-0.542599	-0.475118	0.755953	0.658498	-0.632337	-0.958812	-0.5139	-0.442899	-1.33562	-1.0054	1.17314	0.182996	0.133994	-0.18067	0.44768	0.0669814	0.149434	0.0777075	-0.776675
SETD1B	0.00041324	-0.484901	0.22435	0.414865	-0.0925998	-0.0447709	0.120816	0.288829	-0.282444	0.129475	-0.301234	0.0683151	0.33539	-0.273873	0.18803	0.27361	-0.0445767	-0.404613	-0.117721	-0.0636277	0.287031	0.292298	1.0786	0.056277	0.383321	0.0526329	0.681702	-0.306713	0.0477875	-0.170865	-0.621431
YWHAG	0.810616	0.998869	0.601967	1.23177	0.800688	1.5163	1.02808	1.20526	1.20577	1.43537	1.32831	1.69355	1.54256	0.57071	0.784545	1.5541	1.3758	0.679768	0.965576	1.18518	2.30653	0.466885	1.89591	0.854537	0.758036	1.61003	2.15336	1.22513	0.165712	0.776862	0.729425
CAD	-0.24846	-0.726198	-0.308026	0.0590752	-0.131877	-0.437412	-0.40682	-0.921523	-0.453692	-0.186589	-0.735249	-0.827182	-0.559132	-0.261954	0.899737	-0.559559	-0.536169	-1.08354	-0.279576	-0.263557	0.0559517	-0.347875	0.643909	-0.590593	-0.941185	-0.475992	1.94975	0.075417	-0.356583	-0.138673	-0.639563
CNPY3	0.203742	-0.39785	0.2917	1.09224	0.286661	-0.0197711	0.688536	0.36043	-0.140468	0.586264	-0.506245	0.148371	0.120721	0.488745	0.0103763	0.401283	-0.106729	0.306992	-0.160557	0.292462	0.692625	0.376347	0.0483945	0.538289	-0.134375	0.54942	0.6736	-0.133326	1.13703	0.687465	-0.798208
CPLX1	0.06829	-0.166071	0.184059	0.717959	-0.163576	0.319907	-0.158796	0.187937	0.175662	0.00541777	-0.580466	0.365775	0.130821	0.147461	0.889782	0.73161	0.789944	-0.130362	0.362892	0.41981	2.02542	-0.284218	0.805931	0.489874	0.318267	0.699945	1.09216	-0.175059	0.195745	0.395293	-0.193883
GAD1	0.683699	1.59447	0.513175	0.749237	0.387899	0.28214	0.318301	0.65056	0.422975	0.806663	0.656713	0.744525	0.676543	-0.105349	0.120744	0.0820072	-0.0511081	-0.359263	-0.146257	0.461005	0.832243	-0.367254	0.592571	-0.238316	-0.335634	-0.0515699	0.994241	-0.127185	-0.263793	-0.396228	-0.31875
GRIN1	-0.314767	-0.503032	-0.0600273	0.0802787	-0.245946	-0.225291	-0.319774	-0.363119	-0.291358	-0.440295	-0.834122	-0.759666	-0.276899	-0.0670934	0.532193	-0.318503	0.298947	-0.574351	-0.162055	0.0514999	1.00379	0.0307286	0.908603	0.0875691	0.031148	0.160298	0.887752	0.224307	0.100722	0.145969	0.238272
MDH2	0.101834	-0.164111	-0.141331	0.441841	-0.16493	0.0602817	0.649184	0.259901	0.143603	0.445737	0.196788	0.430694	0.189195	0.644997	0.688269	0.698177	0.58674	-0.150749	0.0544692	0.837533	0.966993	-0.386271	0.262878	-0.13798	0.819892	0.639537	1.51364	0.341002	0.501798	0.879319	0.305207
NAPB	0.0605966	-0.106096	-0.0890805	0.454548	0.106312	0.417369	0.108604	0.29974	0.429782	0.620977	0.997757	0.664965	0.694969	-0.297812	0.186314	0.446248	0.536639	-0.0386045	0.0425704	0.0774022	1.81132	-0.0744664	1.36968	0.102682	0.446768	0.753948	1.19992	0.518257	0.270601	0.0676404	-0.0866356
PIGP	-0.0573618	-0.278752	-0.0361532	0.72233	0.252226	0.303612	0.392788	-0.137241	-0.766071	-0.193684	-0.0468199	-0.176199	0.459866	-0.555754	2.13399	0.301949	0.00494524	0.143018	0.0502219	0.374033	1.03957	0.769919	1.69261	0.402311	-0.877854	0.619636	0.111126	1.18599	0.247304	-1.11342	0.284505
SLC38A3	0.493995	1.731	1.56436	1.39016	1.65258	-0.478278	1.21982	0.394918	0.140376	21.3604	0.0614192	0.978172	1.53178	0.258599	1.43316	1.98446	2.72223	0.00761415	0.0650064	23.049	24.086	0.46181	24.0078	0.0592196	-0.0234881	2.17276	-0.0425789	0	0.324649	2.23447	-2.3945
UFSP2	0.0958785	-0.0947935	0.148554	0.0110066	0.298582	-0.196987	0.12968	0.269018	0.270021	-0.146906	-0.0972141	0.0550575	-0.00495517	0.281867	0.686116	-0.284912	-0.000776675	0.059309	0.193321	0.459205	0.265508	-0.157194	0.355873	0.189548	-0.56279	-0.197154	1.66915	-0.0458959	0.46355	-0.0426773	-0.192617
UGDH	0.118495	0.313054	0.236619	0.654708	0.12932	-0.034627	-0.018732	0.135814	0.0824911	0.448965	0.762107	0.415343	0.0548471	-0.944249	0.510501	-0.29527	-0.188007	-0.153368	0.00230584	1.05497	1.65705	-0.126896	0.706481	-0.341973	-0.0803225	-0.13412	-0.254244	0.671313	-0.604327	0.554957	0.357196
SLC35A2	0.758935	-0.272768	-0.216168	0.228606	0.138892	0.345798	0.0258097	0.546848	1.52483	0.811813	0.591242	0.584465	0.157956	1.22266	1.76933	1.37322	1.18384	0.180431	1.48543	1.09369	1.00596	0.308266	1.40372	1.20806	3.07046	0.524947	-0.274226	1.05073	0.924348	-0.577711	0.824586
ARX	0.345645	0.975101	0.343152	0.468309	0.461562	1.23671	1.33622	0.540852	1.70398	-0.19413	-0.636145	0.922649	0.484229	-0.608263	0.489769	-0.130516	-0.467919	-0.258941	-0.281088	0.0143217	1.10331	-0.127611	0.771251	0.1348	0.203675	0.0600961	0.0290515	0.953513	-0.0569301	0.480168	-0.287463
FGF13	0.710171	0.806924	0.766868	0.711758	0.686209	0.733818	1.04991	0.732944	0.441353	0.819326	0.7535	0.860634	0.556757	0.511274	0.0752441	-0.374593	-0.247486	-0.103802	0.00921684	-0.0407163	-0.806805	-0.0642355	1.0596	0.0261219	0.621615	0.134982	0.730308	-0.36711	0.66703	-0.100485	0.53754
GABRA3	0.0777012	0.563956	0.26505	0.116584	-0.149347	-0.568343	-0.64825	0.0675006	-0.223332	-0.00803509	-0.044677	0.0777788	0.410001	0.50901	0.868958	0.24169	0.0870052	-0.1657	0.878718	1.04549	0.460853	-0.100859	0.112079	0.804926	0.575767	0.248143	1.10271	0.49511	0.171702	-0.108554	0.239499
HCN2	0.184184	0.0104582	-0.00740305	0.225116	0.0146107	0.499404	0.0577038	-0.0851422	-0.322483	-0.693912	-0.186158	-0.180895	0.297983	0.631894	0.414734	0.300446	0.646026	0.0942779	0.63144	0.0697458	0.854532	0.451919	0.874811	-0.133316	1.59169	0.591147	1.67381	1.10293	0.372965	0.416723	0.584525
ICK	0.246406	0.627831	0.0515641	0.33401	0.581631	0.23287	1.18378	0.433609	0.477765	0.184259	0.479585	0.413883	0.119201	0.0652437	0.364317	0.316612	0.932379	-0.0581434	0.172015	0.137688	0.15981	-0.175621	0.896066	0.359879	0.481438	0.0828443	3.19848	0.248201	0.491124	0.136285	1.26933

## Sheet: Table 4-6
Table 4-6: GO enrichment analysis of overlapped genes.
ONTOLOGY	ID	Description	GeneRatio	BgRatio	pvalue	p.adjust	qvalue	geneID	Count
BP	GO:0042391	regulation of membrane potential	18/50	431/18862	1.87176e-17	2.19183e-14	1.60183e-14	ATP1A2/GABRD/PPP3CA/GABRA1/KCNA2/GABRB2/NTRK2/GRIN2A/STX1B/GRIN1/GABRB3/FGF13/CUX2/HCN2/GABRA3/SCN1B/GRIN2D/GABRG2	18
CC	GO:1902495	transmembrane transporter complex	14/49	323/19520	3.49279e-14	5.37214e-12	2.91312e-12	KCNQ2/ATP1A2/GABRD/GABRA1/KCNA2/GABRB2/GRIN2A/GRIN1/GABRB3/HCN2/GABRA3/SCN1B/GRIN2D/GABRG2	14
CC	GO:1990351	transporter complex	14/49	338/19520	6.51169e-14	5.37214e-12	2.91312e-12	KCNQ2/ATP1A2/GABRD/GABRA1/KCNA2/GABRB2/GRIN2A/GRIN1/GABRB3/HCN2/GABRA3/SCN1B/GRIN2D/GABRG2	14
CC	GO:0034702	ion channel complex	13/49	301/19520	3.43788e-13	1.89084e-11	1.02533e-11	KCNQ2/GABRD/GABRA1/KCNA2/GABRB2/GRIN2A/GRIN1/GABRB3/HCN2/GABRA3/SCN1B/GRIN2D/GABRG2	13
MF	GO:0005230	extracellular ligand-gated ion channel activity	9/50	73/18337	3.31601e-13	7.09626e-11	4.18864e-11	GABRD/GABRA1/GABRB2/GRIN2A/GRIN1/GABRB3/GABRA3/GRIN2D/GABRG2	9
MF	GO:0022824	transmitter-gated ion channel activity	8/50	59/18337	3.38926e-12	1.48751e-10	8.7802e-11	GABRA1/GABRB2/GRIN2A/GRIN1/GABRB3/GABRA3/GRIN2D/GABRG2	8
MF	GO:0022835	transmitter-gated channel activity	8/50	59/18337	3.38926e-12	1.48751e-10	8.7802e-11	GABRA1/GABRB2/GRIN2A/GRIN1/GABRB3/GABRA3/GRIN2D/GABRG2	8
MF	GO:0015276	ligand-gated ion channel activity	10/50	139/18337	3.5824e-12	1.48751e-10	8.7802e-11	GABRD/GABRA1/GABRB2/GRIN2A/GRIN1/GABRB3/HCN2/GABRA3/GRIN2D/GABRG2	10
MF	GO:0022834	ligand-gated channel activity	10/50	139/18337	3.5824e-12	1.48751e-10	8.7802e-11	GABRD/GABRA1/GABRB2/GRIN2A/GRIN1/GABRB3/HCN2/GABRA3/GRIN2D/GABRG2	10
MF	GO:0022836	gated channel activity	13/50	337/18337	4.1706e-12	1.48751e-10	8.7802e-11	KCNQ2/GABRD/GABRA1/KCNA2/GABRB2/GRIN2A/GRIN1/GABRB3/HCN2/GABRA3/SCN1B/GRIN2D/GABRG2	13
MF	GO:0005216	ion channel activity	14/50	429/18337	5.19072e-12	1.58688e-10	9.36671e-11	KCNQ2/GABRD/GABRA1/ATP6V1A/KCNA2/GABRB2/GRIN2A/GRIN1/GABRB3/HCN2/GABRA3/SCN1B/GRIN2D/GABRG2	14
CC	GO:1902711	GABA-A receptor complex	6/49	19/19520	4.82193e-12	1.98905e-10	1.07859e-10	GABRD/GABRA1/GABRB2/GABRB3/GABRA3/GABRG2	6
MF	GO:0004890	GABA-A receptor activity	6/50	19/18337	7.95637e-12	2.12833e-10	1.25627e-10	GABRD/GABRA1/GABRB2/GABRB3/GABRA3/GABRG2	6
CC	GO:1902710	GABA receptor complex	6/49	20/19520	6.87546e-12	2.2689e-10	1.23035e-10	GABRD/GABRA1/GABRB2/GABRB3/GABRA3/GABRG2	6
MF	GO:0030594	neurotransmitter receptor activity	9/50	111/18337	1.59842e-11	3.80068e-10	2.24339e-10	GABRD/GABRA1/GABRB2/GRIN2A/GRIN1/GABRB3/GABRA3/GRIN2D/GABRG2	9
MF	GO:0015267	channel activity	14/50	477/18337	2.14069e-11	3.9254e-10	2.31701e-10	KCNQ2/GABRD/GABRA1/ATP6V1A/KCNA2/GABRB2/GRIN2A/GRIN1/GABRB3/HCN2/GABRA3/SCN1B/GRIN2D/GABRG2	14
MF	GO:0016917	GABA receptor activity	6/50	22/18337	2.17452e-11	3.9254e-10	2.31701e-10	GABRD/GABRA1/GABRB2/GABRB3/GABRA3/GABRG2	6
MF	GO:0022803	passive transmembrane transporter activity	14/50	478/18337	2.20116e-11	3.9254e-10	2.31701e-10	KCNQ2/GABRD/GABRA1/ATP6V1A/KCNA2/GABRB2/GRIN2A/GRIN1/GABRB3/HCN2/GABRA3/SCN1B/GRIN2D/GABRG2	14
BP	GO:0060078	regulation of postsynaptic membrane potential	10/50	136/18862	2.18363e-12	1.27852e-09	9.34365e-10	PPP3CA/GABRA1/GABRB2/GRIN2A/STX1B/GRIN1/CUX2/GABRA3/GRIN2D/GABRG2	10
CC	GO:0097060	synaptic membrane	12/49	368/19520	8.308e-11	2.2847e-09	1.23891e-09	GABRD/GABRA1/KCNA2/GABRB2/GRIN2A/STX1B/STXBP1/GRIN1/GABRB3/GABRA3/GRIN2D/GABRG2	12
MF	GO:0022851	GABA-gated chloride ion channel activity	5/50	13/18337	1.55354e-10	2.55737e-09	1.50951e-09	GABRA1/GABRB2/GABRB3/GABRA3/GABRG2	5
MF	GO:0015108	chloride transmembrane transporter activity	8/50	101/18337	2.83499e-10	4.33348e-09	2.55788e-09	GABRD/GABRA1/SLC6A1/GABRB2/SLC12A5/GABRB3/GABRA3/GABRG2	8
MF	GO:0099095	ligand-gated anion channel activity	5/50	18/18337	1.02371e-09	1.4605e-08	8.62073e-09	GABRA1/GABRB2/GABRB3/GABRA3/GABRG2	5
BP	GO:1902476	chloride transmembrane transport	8/50	96/18862	1.50682e-10	5.88161e-08	4.29839e-08	GABRD/GABRA1/SLC6A1/GABRB2/SLC12A5/GABRB3/GABRA3/GABRG2	8
CC	GO:0034707	chloride channel complex	6/49	50/19520	2.66334e-09	6.27786e-08	3.40426e-08	GABRD/GABRA1/GABRB2/GABRB3/GABRA3/GABRG2	6
MF	GO:0015103	inorganic anion transmembrane transporter activity	8/50	145/18337	5.10512e-09	6.82809e-08	4.03036e-08	GABRD/GABRA1/SLC6A1/GABRB2/SLC12A5/GABRB3/GABRA3/GABRG2	8
BP	GO:0006821	chloride transport	8/50	109/18862	4.20706e-10	8.16744e-08	5.96893e-08	GABRD/GABRA1/SLC6A1/GABRB2/SLC12A5/GABRB3/GABRA3/GABRG2	8
BP	GO:1904862	inhibitory synapse assembly	5/50	16/18862	4.55332e-10	8.16744e-08	5.96893e-08	GABRA1/GABRB2/GABRB3/FGF13/GABRG2	5
BP	GO:0050804	modulation of chemical synaptic transmission	12/50	405/18862	4.74699e-10	8.16744e-08	5.96893e-08	ATP1A2/YWHAG/CPLX1/NEUROD2/PPP3CA/NTRK2/GRIN2A/STX1B/STXBP1/GRIN1/CUX2/GRIN2D	12
BP	GO:0099177	regulation of trans-synaptic signaling	12/50	406/18862	4.88233e-10	8.16744e-08	5.96893e-08	ATP1A2/YWHAG/CPLX1/NEUROD2/PPP3CA/NTRK2/GRIN2A/STX1B/STXBP1/GRIN1/CUX2/GRIN2D	12
BP	GO:0098661	inorganic anion transmembrane transport	8/50	120/18862	9.1038e-10	1.33257e-07	9.73867e-08	GABRD/GABRA1/SLC6A1/GABRB2/SLC12A5/GABRB3/GABRA3/GABRG2	8
BP	GO:0007612	learning	8/50	130/18862	1.72509e-09	2.24453e-07	1.64035e-07	ATP1A2/NEUROD2/SLC6A1/NTRK2/SLC12A5/GRIN2A/GRIN1/FGF13	8
CC	GO:0045211	postsynaptic membrane	9/49	265/19520	1.74866e-08	3.60662e-07	1.95574e-07	GABRD/GABRA1/GABRB2/GRIN2A/GRIN1/GABRB3/GABRA3/GRIN2D/GABRG2	9
MF	GO:0005254	chloride channel activity	6/50	74/18337	4.85055e-08	6.10598e-07	3.60412e-07	GABRD/GABRA1/GABRB2/GABRB3/GABRA3/GABRG2	6
MF	GO:0005237	inhibitory extracellular ligand-gated ion channel activity	4/50	15/18337	6.52935e-08	7.76267e-07	4.582e-07	GABRA1/GABRB2/GABRA3/GABRG2	4
BP	GO:0007214	gamma-aminobutyric acid signaling pathway	5/50	27/18862	8.23327e-09	9.64116e-07	7.04595e-07	GABRA1/GABRB2/GABRB3/GABRA3/GABRG2	5
BP	GO:0007611	learning or memory	9/50	235/18862	9.97214e-09	1.06158e-06	7.75823e-07	ATP1A2/NEUROD2/SLC6A1/NTRK2/SLC12A5/GRIN2A/GRIN1/FGF13/CUX2	9
MF	GO:0005253	anion channel activity	6/50	86/18337	1.20098e-07	1.35268e-06	7.98434e-07	GABRD/GABRA1/GABRB2/GABRB3/GABRA3/GABRG2	6
BP	GO:0015698	inorganic anion transport	8/50	171/18862	1.5033e-08	1.46697e-06	1.07209e-06	GABRD/GABRA1/SLC6A1/GABRB2/SLC12A5/GABRB3/GABRA3/GABRG2	8
MF	GO:0046873	metal ion transmembrane transporter activity	10/50	425/18337	1.80556e-07	1.93194e-06	1.14035e-06	KCNQ2/ATP1A2/KCNA2/SLC6A1/SLC12A5/GRIN2A/GRIN1/HCN2/SCN1B/GRIN2D	10
BP	GO:0015800	acidic amino acid transport	6/50	67/18862	2.24574e-08	2.02289e-06	1.47837e-06	ATP1A2/CPLX1/SLC25A22/SLC6A1/NTRK2/STXBP1	6
CC	GO:0099572	postsynaptic specialization	9/49	333/19520	1.23825e-07	2.27012e-06	1.23101e-06	CDKL5/GABRB2/NTRK2/GRIN2A/ARHGEF9/NSF/GRIN1/GABRA3/GRIN2D	9
BP	GO:0050890	cognition	9/50	276/18862	4.00264e-08	3.34793e-06	2.44673e-06	ATP1A2/NEUROD2/SLC6A1/NTRK2/SLC12A5/GRIN2A/GRIN1/FGF13/CUX2	9
BP	GO:0050808	synapse organization	10/50	412/18862	1.04411e-07	8.15106e-06	5.95695e-06	NEUROD2/CDKL5/GABRA1/SLC6A1/GABRB2/NTRK2/GABRB3/FGF13/CUX2/GABRG2	10
MF	GO:0005244	voltage-gated ion channel activity	7/50	197/18337	1.00314e-06	9.75777e-06	5.75963e-06	KCNQ2/KCNA2/GRIN2A/GRIN1/HCN2/SCN1B/GRIN2D	7
MF	GO:0022832	voltage-gated channel activity	7/50	197/18337	1.00314e-06	9.75777e-06	5.75963e-06	KCNQ2/KCNA2/GRIN2A/GRIN1/HCN2/SCN1B/GRIN2D	7
BP	GO:0051932	synaptic transmission, GABAergic	5/50	46/18862	1.3461e-07	9.85177e-06	7.19986e-06	GABRA1/GABRB2/STXBP1/GABRA3/GABRG2	5
BP	GO:0060079	excitatory postsynaptic potential	6/50	100/18862	2.51096e-07	1.72961e-05	1.26403e-05	PPP3CA/GRIN2A/STX1B/GRIN1/CUX2/GRIN2D	6
MF	GO:0022843	voltage-gated cation channel activity	6/50	139/18337	2.05651e-06	1.91345e-05	1.12943e-05	KCNQ2/KCNA2/GRIN2A/GRIN1/HCN2/GRIN2D	6
CC	GO:0034703	cation channel complex	7/49	222/19520	1.28171e-06	2.11482e-05	1.14679e-05	KCNQ2/KCNA2/GRIN2A/GRIN1/HCN2/SCN1B/GRIN2D	7
BP	GO:0099565	chemical synaptic transmission, postsynaptic	6/50	105/18862	3.35618e-07	2.13513e-05	1.5604e-05	PPP3CA/GRIN2A/STX1B/GRIN1/CUX2/GRIN2D	6
BP	GO:0007416	synapse assembly	7/50	173/18862	3.46435e-07	2.13513e-05	1.5604e-05	GABRA1/GABRB2/NTRK2/GABRB3/FGF13/CUX2/GABRG2	7
BP	GO:0048167	regulation of synaptic plasticity	7/50	176/18862	3.89224e-07	2.27891e-05	1.66547e-05	YWHAG/NEUROD2/NTRK2/GRIN2A/STXBP1/GRIN1/GRIN2D	7
CC	GO:0017146	NMDA selective glutamate receptor complex	3/49	10/19520	1.76184e-06	2.64276e-05	1.43308e-05	GRIN2A/GRIN1/GRIN2D	3
MF	GO:0005261	cation channel activity	8/50	333/18337	3.00498e-06	2.65318e-05	1.56607e-05	KCNQ2/ATP6V1A/KCNA2/GRIN2A/GRIN1/HCN2/SCN1B/GRIN2D	8
MF	GO:0008503	benzodiazepine receptor activity	3/50	11/18337	3.09951e-06	2.65318e-05	1.56607e-05	GABRA1/GABRA3/GABRG2	3
MF	GO:0008509	anion transmembrane transporter activity	9/50	459/18337	3.5931e-06	2.9574e-05	1.74564e-05	GABRD/GABRA1/SLC25A22/SLC6A1/GABRB2/SLC12A5/GABRB3/GABRA3/GABRG2	9
CC	GO:0098793	presynapse	9/49	487/19520	2.94304e-06	4.04668e-05	2.19437e-05	YWHAG/CPLX1/KCNA2/SLC6A1/NTRK2/GRIN2A/STX1B/STXBP1/GRIN1	9
MF	GO:1904315	transmitter-gated ion channel activity involved in regulation of postsynaptic membrane potential	4/50	44/18337	6.1263e-06	4.85566e-05	2.8661e-05	GABRA1/GABRB2/GABRA3/GABRG2	4
BP	GO:0008306	associative learning	5/50	68/18862	9.79829e-07	5.46371e-05	3.99299e-05	ATP1A2/NEUROD2/SLC6A1/GRIN2A/GRIN1	5
MF	GO:0099529	neurotransmitter receptor activity involved in regulation of postsynaptic membrane potential	4/50	47/18337	8.00113e-06	6.11515e-05	3.60953e-05	GABRA1/GABRB2/GABRA3/GABRG2	4
BP	GO:0001508	action potential	6/50	135/18862	1.47519e-06	7.85202e-05	5.73841e-05	ATP1A2/KCNA2/NTRK2/FGF13/HCN2/SCN1B	6
BP	GO:0034776	response to histamine	3/50	10/18862	2.07591e-06	0.000105691	7.72409e-05	GABRB2/GABRB3/GABRG2	3
MF	GO:0000149	SNARE binding	5/50	114/18337	1.44121e-05	0.000106352	6.27752e-05	CPLX1/NAPB/STX1B/STXBP1/NSF	5
MF	GO:0004970	ionotropic glutamate receptor activity	3/50	19/18337	1.79247e-05	0.000127863	7.54726e-05	GRIN2A/GRIN1/GRIN2D	3
BP	GO:0006865	amino acid transport	6/50	152/18862	2.9421e-06	0.00014355	0.000104909	ATP1A2/CPLX1/SLC25A22/SLC6A1/NTRK2/STXBP1	6
CC	GO:0014069	postsynaptic density	7/49	313/19520	1.22887e-05	0.000155972	8.45781e-05	CDKL5/NTRK2/GRIN2A/ARHGEF9/NSF/GRIN1/GRIN2D	7
CC	GO:0032279	asymmetric synapse	7/49	318/19520	1.36157e-05	0.000160471	8.70176e-05	CDKL5/NTRK2/GRIN2A/ARHGEF9/NSF/GRIN1/GRIN2D	7
MF	GO:0098960	postsynaptic neurotransmitter receptor activity	4/50	62/18337	2.42824e-05	0.000167627	9.89435e-05	GABRA1/GABRB2/GABRA3/GABRG2	4
BP	GO:0006835	dicarboxylic acid transport	5/50	93/18862	4.64816e-06	0.00021772	0.000159114	ATP1A2/CPLX1/SLC25A22/NTRK2/STXBP1	5
CC	GO:0043025	neuronal cell body	8/49	474/19520	2.14359e-05	0.000224338	0.00012165	ATP1A2/EEF1A2/CPLX1/KCNA2/SLC6A1/SLC12A5/KIF5A/SCN1B	8
CC	GO:0098984	neuron to neuron synapse	7/49	342/19520	2.1754e-05	0.000224338	0.00012165	CDKL5/NTRK2/GRIN2A/ARHGEF9/NSF/GRIN1/GRIN2D	7
BP	GO:0062237	protein localization to postsynapse	4/50	44/18862	5.48438e-06	0.000247008	0.000180518	CPLX1/GRIN2A/STX1B/KIF5A	4
MF	GO:0017075	syntaxin-1 binding	3/50	26/18337	4.74528e-05	0.000307724	0.000181637	CPLX1/STXBP1/NSF	3
MF	GO:0099604	ligand-gated calcium channel activity	3/50	26/18337	4.74528e-05	0.000307724	0.000181637	GRIN2A/GRIN1/GRIN2D	3
MF	GO:0008066	glutamate receptor activity	3/50	27/18337	5.32819e-05	0.000335363	0.000197951	GRIN2A/GRIN1/GRIN2D	3
MF	GO:0019905	syntaxin binding	4/50	77/18337	5.71621e-05	0.000341625	0.000201648	CPLX1/NAPB/STXBP1/NSF	4
MF	GO:0015079	potassium ion transmembrane transporter activity	5/50	152/18337	5.74696e-05	0.000341625	0.000201648	KCNQ2/ATP1A2/KCNA2/SLC12A5/HCN2	5
BP	GO:0019722	calcium-mediated signaling	6/50	198/18862	1.34198e-05	0.000582021	0.000425352	ATP1A2/NEUROD2/PPP3CA/GRIN2A/GRIN1/GRIN2D	6
CC	GO:0031256	leading edge membrane	5/49	173/19520	7.17745e-05	0.000677541	0.000367407	CDKL5/GABRA1/KCNA2/GABRA3/GABRG2	5
CC	GO:0150034	distal axon	6/49	287/19520	7.88311e-05	0.000677541	0.000367407	CPLX1/CDKL5/KCNA2/NTRK2/GRIN1/FGF13	6
CC	GO:0043197	dendritic spine	5/49	177/19520	7.99692e-05	0.000677541	0.000367407	ATP1A2/PPP3CA/NTRK2/GRIN2A/GRIN1	5
CC	GO:0044309	neuron spine	5/49	178/19520	8.21262e-05	0.000677541	0.000367407	ATP1A2/PPP3CA/NTRK2/GRIN2A/GRIN1	5
BP	GO:0016082	synaptic vesicle priming	3/50	19/18862	1.64833e-05	0.000689356	0.000503795	NAPB/STX1B/STXBP1	3
BP	GO:0006836	neurotransmitter transport	6/50	209/18862	1.82317e-05	0.000736182	0.000538016	ATP1A2/CPLX1/NAPB/SLC6A1/STX1B/STXBP1	6
BP	GO:0031629	synaptic vesicle fusion to presynaptic active zone membrane	3/50	21/18862	2.25398e-05	0.000851422	0.000622236	CPLX1/STX1B/STXBP1	3
BP	GO:0099500	vesicle fusion to plasma membrane	3/50	21/18862	2.25398e-05	0.000851422	0.000622236	CPLX1/STX1B/STXBP1	3
BP	GO:0086012	membrane depolarization during cardiac muscle cell action potential	3/50	22/18862	2.605e-05	0.000953267	0.000696666	ATP1A2/HCN2/SCN1B	3
BP	GO:0006813	potassium ion transport	6/50	232/18862	3.28103e-05	0.00116427	0.000850871	KCNQ2/ATP1A2/KCNA2/SLC12A5/NSF/HCN2	6
CC	GO:0099634	postsynaptic specialization membrane	4/49	109/19520	0.000160619	0.00126201	0.000684343	GABRB2/GRIN2A/GABRA3/GRIN2D	4
MF	GO:0099094	ligand-gated cation channel activity	4/50	109/18337	0.000220408	0.00127479	0.00075246	GRIN2A/GRIN1/HCN2/GRIN2D	4
CC	GO:0032590	dendrite membrane	3/49	43/19520	0.000170932	0.00128199	0.00069518	GABRA1/GABRA3/GABRG2	3
MF	GO:0019829	ATPase-coupled cation transmembrane transporter activity	3/50	44/18337	0.000233509	0.00131502	0.000776207	ATP1A2/ATP6V1A/ATP6V0A1	3
BP	GO:0050806	positive regulation of synaptic transmission	5/50	144/18862	3.88729e-05	0.00133883	0.000978441	NTRK2/GRIN2A/STX1B/STXBP1/GRIN2D	5
CC	GO:0043679	axon terminus	4/49	114/19520	0.000190892	0.00136945	0.000742602	CPLX1/KCNA2/NTRK2/GRIN1	4
MF	GO:0042625	ATPase-coupled ion transmembrane transporter activity	3/50	46/18337	0.000266619	0.00146298	0.000863542	ATP1A2/ATP6V1A/ATP6V0A1	3
BP	GO:0015908	fatty acid transport	5/50	150/18862	4.72438e-05	0.00151053	0.00110393	ATP1A2/CPLX1/SLC25A22/NTRK2/STXBP1	5
BP	GO:0086001	cardiac muscle cell action potential	4/50	76/18862	4.86984e-05	0.00151053	0.00110393	ATP1A2/FGF13/HCN2/SCN1B	4
BP	GO:0035235	ionotropic glutamate receptor signaling pathway	3/50	27/18862	4.90182e-05	0.00151053	0.00110393	GRIN2A/GRIN1/GRIN2D	3
BP	GO:2000463	positive regulation of excitatory postsynaptic potential	3/50	27/18862	4.90182e-05	0.00151053	0.00110393	STX1B/GRIN1/CUX2	3
CC	GO:0008328	ionotropic glutamate receptor complex	3/49	48/19520	0.00023746	0.00156724	0.000849857	GRIN2A/GRIN1/GRIN2D	3
CC	GO:0014704	intercalated disc	3/49	48/19520	0.00023746	0.00156724	0.000849857	ATP1A2/FGF13/SCN1B	3
BP	GO:0140029	exocytic process	4/50	78/18862	5.39329e-05	0.00161937	0.00118347	CPLX1/NAPB/STX1B/STXBP1	4
CC	GO:0031201	SNARE complex	3/49	50/19520	0.000268145	0.00163866	0.00088859	CPLX1/NAPB/STX1B	3
CC	GO:0098878	neurotransmitter receptor complex	3/49	50/19520	0.000268145	0.00163866	0.00088859	GRIN2A/GRIN1/GRIN2D	3
BP	GO:0035418	protein localization to synapse	4/50	80/18862	5.95668e-05	0.00174382	0.00127442	CPLX1/GRIN2A/STX1B/KIF5A	4
CC	GO:0043195	terminal bouton	3/49	52/19520	0.000301283	0.00177542	0.000962747	CPLX1/NTRK2/GRIN1	3
CC	GO:0044306	neuron projection terminus	4/49	130/19520	0.000315528	0.00179524	0.000973497	CPLX1/KCNA2/NTRK2/GRIN1	4
CC	GO:0042734	presynaptic membrane	4/49	137/19520	0.000385126	0.00211819	0.00114862	KCNA2/GRIN2A/STX1B/STXBP1	4
CC	GO:0032589	neuron projection membrane	3/49	59/19520	0.000437754	0.00232998	0.00126347	GABRA1/GABRA3/GABRG2	3
BP	GO:0035725	sodium ion transmembrane transport	5/50	171/18862	8.79788e-05	0.00251276	0.00183637	ATP1A2/SLC6A1/FGF13/HCN2/SCN1B	5
CC	GO:0044304	main axon	3/49	62/19520	0.000506586	0.00261208	0.00141644	KCNQ2/KCNA2/SCN1B	3
CC	GO:0098982	GABA-ergic synapse	3/49	64/19520	0.000556113	0.00262222	0.00142194	GABRB2/GABRA3/GABRG2	3
CC	GO:0043204	perikaryon	4/49	151/19520	0.000556229	0.00262222	0.00142194	CPLX1/KCNA2/KIF5A/SCN1B	4
CC	GO:0099060	integral component of postsynaptic specialization membrane	3/49	66/19520	0.000608637	0.00278959	0.0015127	GABRB2/GRIN2A/GABRA3	3
BP	GO:0046942	carboxylic acid transport	6/50	284/18862	0.000100687	0.00280725	0.0020516	ATP1A2/CPLX1/SLC25A22/SLC6A1/NTRK2/STXBP1	6
BP	GO:0015718	monocarboxylic acid transport	5/50	178/18862	0.000106286	0.00289444	0.00211532	ATP1A2/CPLX1/SLC25A22/NTRK2/STXBP1	5
CC	GO:0044291	cell-cell contact zone	3/49	69/19520	0.000693203	0.00300996	0.0016322	ATP1A2/FGF13/SCN1B	3
CC	GO:0098948	intrinsic component of postsynaptic specialization membrane	3/49	69/19520	0.000693203	0.00300996	0.0016322	GABRB2/GRIN2A/GABRA3	3
BP	GO:0086010	membrane depolarization during action potential	3/50	36/18862	0.000117661	0.00309486	0.00226178	ATP1A2/HCN2/SCN1B	3
BP	GO:0034329	cell junction assembly	7/50	425/18862	0.000121452	0.00309486	0.00226178	GABRA1/GABRB2/NTRK2/GABRB3/FGF13/CUX2/GABRG2	7
BP	GO:0098659	inorganic cation import across plasma membrane	4/50	97/18862	0.000126247	0.00309486	0.00226178	ATP1A2/SLC6A1/SLC12A5/HCN2	4
BP	GO:0099587	inorganic ion import across plasma membrane	4/50	97/18862	0.000126247	0.00309486	0.00226178	ATP1A2/SLC6A1/SLC12A5/HCN2	4
BP	GO:0010975	regulation of neuron projection development	7/50	428/18862	0.00012686	0.00309486	0.00226178	CDKL5/PPP3CA/NTRK2/STX1B/FGF13/CUX2/SCN1B	7
BP	GO:0051588	regulation of neurotransmitter transport	4/50	99/18862	0.000136629	0.00326515	0.00238623	ATP1A2/CPLX1/STX1B/STXBP1	4
BP	GO:1903539	protein localization to postsynaptic membrane	3/50	39/18862	0.000149763	0.00350745	0.00256331	CPLX1/GRIN2A/STX1B	3
BP	GO:0019932	second-messenger-mediated signaling	6/50	307/18862	0.000154038	0.00353683	0.00258479	ATP1A2/NEUROD2/PPP3CA/GRIN2A/GRIN1/GRIN2D	6
MF	GO:0015081	sodium ion transmembrane transporter activity	4/50	146/18337	0.00066832	0.00357551	0.00211048	ATP1A2/SLC6A1/HCN2/SCN1B	4
BP	GO:0014047	glutamate secretion	3/50	40/18862	0.000161604	0.0036392	0.0026596	CPLX1/NTRK2/STXBP1	3
BP	GO:0016079	synaptic vesicle exocytosis	4/50	104/18862	0.000165274	0.00365162	0.00266867	CPLX1/NAPB/STX1B/STXBP1	4
BP	GO:0007613	memory	4/50	107/18862	0.000184412	0.00398301	0.00291086	SLC6A1/GRIN2A/FGF13/CUX2	4
BP	GO:0008542	visual learning	3/50	42/18862	0.000187076	0.00398301	0.00291086	ATP1A2/GRIN2A/GRIN1	3
BP	GO:0007409	axonogenesis	7/50	460/18862	0.00019775	0.00406827	0.00297317	CDKL5/NTRK2/ARX/STXBP1/KIF5A/FGF13/SCN1B	7
BP	GO:1902414	protein localization to cell junction	4/50	109/18862	0.000198029	0.00406827	0.00297317	CPLX1/GRIN2A/STX1B/KIF5A	4
BP	GO:0015849	organic acid transport	6/50	324/18862	0.000206256	0.00416425	0.00304331	ATP1A2/CPLX1/SLC25A22/SLC6A1/NTRK2/STXBP1	6
BP	GO:0098815	modulation of excitatory postsynaptic potential	3/50	44/18862	0.000215018	0.00426756	0.00311882	STX1B/GRIN1/CUX2	3
CC	GO:0098978	glutamatergic synapse	5/49	308/19520	0.00102267	0.00432667	0.0023462	CPLX1/CDKL5/PPP3CA/GRIN2A/STXBP1	5
BP	GO:1990778	protein localization to cell periphery	6/50	329/18862	0.000224013	0.00437198	0.00319513	CPLX1/GRIN2A/STX1B/STXBP1/NSF/FGF13	6
BP	GO:0001505	regulation of neurotransmitter levels	5/50	211/18862	0.00023508	0.00451276	0.00329801	ATP1A2/CPLX1/NAPB/STX1B/STXBP1	5
BP	GO:0071805	potassium ion transmembrane transport	5/50	212/18862	0.000240281	0.0045382	0.00331661	KCNQ2/ATP1A2/KCNA2/SLC12A5/HCN2	5
BP	GO:0099637	neurotransmitter receptor transport	3/50	46/18862	0.000245532	0.00456378	0.0033353	CPLX1/STX1B/KIF5A	3
BP	GO:0050803	regulation of synapse structure or activity	5/50	214/18862	0.000250945	0.00459151	0.00335557	NEUROD2/CDKL5/NTRK2/STX1B/CUX2	5
BP	GO:0007632	visual behavior	3/50	47/18862	0.000261784	0.00464469	0.00339443	ATP1A2/GRIN2A/GRIN1	3
BP	GO:1990573	potassium ion import across plasma membrane	3/50	47/18862	0.000261784	0.00464469	0.00339443	ATP1A2/SLC12A5/HCN2	3
CC	GO:0008076	voltage-gated potassium channel complex	3/49	89/19520	0.00145059	0.00598368	0.00324474	KCNQ2/KCNA2/HCN2	3
CC	GO:0031253	cell projection membrane	5/49	337/19520	0.00152328	0.00613028	0.00332423	CDKL5/GABRA1/KCNA2/GABRA3/GABRG2	5
BP	GO:0007215	glutamate receptor signaling pathway	3/50	53/18862	0.000373998	0.00644046	0.00470681	GRIN2A/GRIN1/GRIN2D	3
BP	GO:0097120	receptor localization to synapse	3/50	53/18862	0.000373998	0.00644046	0.00470681	CPLX1/STX1B/KIF5A	3
BP	GO:2000649	regulation of sodium ion transmembrane transporter activity	3/50	54/18862	0.000395261	0.00670797	0.00490232	ATP1A2/FGF13/SCN1B	3
BP	GO:0006814	sodium ion transport	5/50	239/18862	0.000416975	0.0069754	0.00509776	ATP1A2/SLC6A1/FGF13/HCN2/SCN1B	5
BP	GO:0097553	calcium ion transmembrane import into cytosol	4/50	134/18862	0.000435393	0.00718092	0.00524796	ATP1A2/GRIN2A/GRIN1/GRIN2D	4
BP	GO:0015711	organic anion transport	6/50	376/18862	0.00045693	0.00743146	0.00543106	ATP1A2/CPLX1/SLC25A22/SLC6A1/NTRK2/STXBP1	6
BP	GO:0031644	regulation of nervous system process	4/50	137/18862	0.00047342	0.00759417	0.00554997	STX1B/GRIN1/CUX2/GRIN2D	4
CC	GO:0034705	potassium channel complex	3/49	99/19520	0.0019686	0.00763253	0.00413885	KCNQ2/KCNA2/HCN2	3
CC	GO:0099055	integral component of postsynaptic membrane	3/49	100/19520	0.00202593	0.00763253	0.00413885	GABRB2/GRIN2A/GABRA3	3
MF	GO:0005249	voltage-gated potassium channel activity	3/50	87/18337	0.00172118	0.00818515	0.00483137	KCNQ2/KCNA2/HCN2	3
CC	GO:0098936	intrinsic component of postsynaptic membrane	3/49	105/19520	0.00232815	0.00835097	0.00452844	GABRB2/GRIN2A/GABRA3	3
BP	GO:0032412	regulation of ion transmembrane transporter activity	5/50	257/18862	0.000580193	0.00915483	0.00669052	ATP1A2/GRIN2A/GRIN1/FGF13/SCN1B	5
BP	GO:0001764	neuron migration	4/50	145/18862	0.000586347	0.00915483	0.00669052	CDKL5/NTRK2/ARX/FGF13	4
BP	GO:1902305	regulation of sodium ion transmembrane transport	3/50	64/18862	0.000651682	0.0099096	0.00724213	ATP1A2/FGF13/SCN1B	3
BP	GO:0048278	vesicle docking	3/50	65/18862	0.000681944	0.0099096	0.00724213	STX1B/STXBP1/NSF	3
BP	GO:0048814	regulation of dendrite morphogenesis	3/50	65/18862	0.000681944	0.0099096	0.00724213	CDKL5/PPP3CA/CUX2	3
BP	GO:0060402	calcium ion transport into cytosol	4/50	152/18862	0.000699833	0.0099096	0.00724213	ATP1A2/GRIN2A/GRIN1/GRIN2D	4
BP	GO:0022898	regulation of transmembrane transporter activity	5/50	268/18862	0.00070115	0.0099096	0.00724213	ATP1A2/GRIN2A/GRIN1/FGF13/SCN1B	5
BP	GO:0006816	calcium ion transport	6/50	409/18862	0.000710851	0.0099096	0.00724213	ATP1A2/PPP3CA/GNAO1/GRIN2A/GRIN1/GRIN2D	6
BP	GO:0019226	transmission of nerve impulse	3/50	67/18862	0.000745128	0.0100191	0.00732215	KCNA2/NTRK2/SCN1B	3
BP	GO:0033555	multicellular organismal response to stress	3/50	67/18862	0.000745128	0.0100191	0.00732215	ATP1A2/NEUROD2/PPP3CA	3
BP	GO:0007269	neurotransmitter secretion	4/50	155/18862	0.00075293	0.0100191	0.00732215	CPLX1/NAPB/STX1B/STXBP1	4
BP	GO:0099643	signal release from synapse	4/50	155/18862	0.00075293	0.0100191	0.00732215	CPLX1/NAPB/STX1B/STXBP1	4
BP	GO:0055067	monovalent inorganic cation homeostasis	4/50	161/18862	0.000867579	0.0111641	0.00815896	ATP1A2/ATP6V1A/ATP6V0A1/SLC12A5	4
BP	GO:0098739	import across plasma membrane	4/50	161/18862	0.000867579	0.0111641	0.00815896	ATP1A2/SLC6A1/SLC12A5/HCN2	4
BP	GO:0032409	regulation of transporter activity	5/50	283/18862	0.000895419	0.0113287	0.00827925	ATP1A2/GRIN2A/GRIN1/FGF13/SCN1B	5
BP	GO:0086003	cardiac muscle cell contraction	3/50	72/18862	0.000919068	0.0113287	0.00827925	ATP1A2/FGF13/SCN1B	3
CC	GO:0031252	cell leading edge	5/49	411/19520	0.0035982	0.0123688	0.00670717	CDKL5/GABRA1/KCNA2/GABRA3/GABRG2	5
BP	GO:0061025	membrane fusion	4/50	172/18862	0.00110892	0.0133871	0.00978353	CPLX1/STX1B/STXBP1/NSF	4
BP	GO:0140056	organelle localization by membrane tethering	4/50	172/18862	0.00110892	0.0133871	0.00978353	YWHAG/STX1B/STXBP1/NSF	4
BP	GO:0060401	cytosolic calcium ion transport	4/50	173/18862	0.00113297	0.0135335	0.00989057	ATP1A2/GRIN2A/GRIN1/GRIN2D	4
CC	GO:0099699	integral component of synaptic membrane	3/49	128/19520	0.00407216	0.0137124	0.00743573	GABRB2/GRIN2A/GABRA3	3
BP	GO:0099504	synaptic vesicle cycle	4/50	177/18862	0.00123283	0.0142935	0.0104459	CPLX1/NAPB/STX1B/STXBP1	4
BP	GO:2001257	regulation of cation channel activity	4/50	177/18862	0.00123283	0.0142935	0.0104459	GRIN2A/GRIN1/FGF13/SCN1B	4
CC	GO:0005774	vacuolar membrane	5/49	431/19520	0.00440081	0.0145227	0.00787513	EEF1A2/NAPB/ATP6V1A/ATP6V0A1/NSF	5
BP	GO:0021954	central nervous system neuron development	3/50	81/18862	0.00129299	0.0146999	0.010743	NTRK2/ARX/SCN1B	3
BP	GO:0140353	lipid export from cell	3/50	81/18862	0.00129299	0.0146999	0.010743	CPLX1/NTRK2/STXBP1	3
BP	GO:0006869	lipid transport	6/50	461/18862	0.00131901	0.0148516	0.0108538	ATP1A2/CPLX1/SLC25A22/NTRK2/STXBP1/ARV1	6
BP	GO:0022406	membrane docking	4/50	181/18862	0.0013387	0.0149297	0.0109109	YWHAG/STX1B/STXBP1/NSF	4
CC	GO:0042383	sarcolemma	3/49	134/19520	0.00462816	0.0149734	0.00811957	ATP1A2/PPP3CA/SCN1B	3
BP	GO:0060291	long-term synaptic potentiation	3/50	83/18862	0.00138725	0.0153252	0.0111999	NTRK2/GRIN2A/GRIN2D	3
BP	GO:0046928	regulation of neurotransmitter secretion	3/50	85/18862	0.00148573	0.0162597	0.0118829	CPLX1/STX1B/STXBP1	3
BP	GO:0023061	signal release	6/50	475/18862	0.00153623	0.0163706	0.0119639	CPLX1/NAPB/PPP3CA/KCNA2/STX1B/STXBP1	6
BP	GO:0051952	regulation of amine transport	3/50	86/18862	0.00153657	0.0163706	0.0119639	ATP1A2/KCNA2/STXBP1	3
CC	GO:0099240	intrinsic component of synaptic membrane	3/49	140/19520	0.00522805	0.016589	0.00899563	GABRB2/GRIN2A/GABRA3	3
BP	GO:0002028	regulation of sodium ion transport	3/50	87/18862	0.0015885	0.0166083	0.0121377	ATP1A2/FGF13/SCN1B	3
BP	GO:0051899	membrane depolarization	3/50	87/18862	0.0015885	0.0166083	0.0121377	ATP1A2/HCN2/SCN1B	3
MF	GO:0005262	calcium channel activity	3/50	118/18337	0.00408538	0.0174854	0.010321	GRIN2A/GRIN1/GRIN2D	3
BP	GO:0030001	metal ion transport	6/50	486/18862	0.0017253	0.017582	0.0128493	ATP1A2/PPP3CA/GNAO1/GRIN2A/GRIN1/GRIN2D	6
BP	GO:0099003	vesicle-mediated transport in synapse	4/50	194/18862	0.00172667	0.017582	0.0128493	CPLX1/NAPB/STX1B/STXBP1	4
BP	GO:0035249	synaptic transmission, glutamatergic	3/50	90/18862	0.00175084	0.0176744	0.0129168	ATP1A2/NAPB/STXBP1	3
MF	GO:0005267	potassium channel activity	3/50	120/18337	0.00428215	0.0179683	0.010606	KCNQ2/KCNA2/HCN2	3
BP	GO:0017157	regulation of exocytosis	4/50	197/18862	0.00182621	0.018172	0.0132804	CPLX1/STX1B/STXBP1/NSF	4
BP	GO:0098876	vesicle-mediated transport to the plasma membrane	3/50	93/18862	0.0019232	0.0189249	0.0138307	CPLX1/STX1B/NSF	3
BP	GO:0015837	amine transport	3/50	94/18862	0.00198291	0.0190722	0.0139384	ATP1A2/KCNA2/STXBP1	3
BP	GO:1904062	regulation of cation transmembrane transport	5/50	340/18862	0.00201401	0.019174	0.0140127	ATP1A2/GRIN2A/GRIN1/FGF13/SCN1B	5
BP	GO:0035637	multicellular organismal signaling	4/50	203/18862	0.00203712	0.0192377	0.0140593	ATP1A2/KCNA2/NTRK2/SCN1B	4
BP	GO:0050807	regulation of synapse organization	4/50	204/18862	0.00207385	0.0194278	0.0141982	NEUROD2/CDKL5/NTRK2/CUX2	4
BP	GO:0050773	regulation of dendrite development	3/50	97/18862	0.00216897	0.0201576	0.0147316	CDKL5/PPP3CA/CUX2	3
BP	GO:0050767	regulation of neurogenesis	5/50	348/18862	0.00222835	0.0204313	0.0149316	CDKL5/PPP3CA/NTRK2/FGF13/CUX2	5
BP	GO:0060996	dendritic spine development	3/50	98/18862	0.00223331	0.0204313	0.0149316	CDKL5/SLC12A5/CUX2	3
BP	GO:0019233	sensory perception of pain	3/50	99/18862	0.00229884	0.0208677	0.0152505	KCNA2/GRIN2A/GRIN2D	3
BP	GO:0030900	forebrain development	5/50	357/18862	0.00248893	0.0220981	0.0161497	ATP1A2/GNAO1/NTRK2/ARX/FGF13	5
CC	GO:0005911	cell-cell junction	5/49	485/19520	0.0071981	0.0222354	0.0120575	ATP1A2/PPP3CA/KCNA2/FGF13/SCN1B	5
BP	GO:0006906	vesicle fusion	3/50	104/18862	0.00264434	0.0232821	0.017015	CPLX1/STX1B/STXBP1	3
MF	GO:0015085	calcium ion transmembrane transporter activity	3/50	134/18337	0.00582118	0.0235044	0.0138737	GRIN2A/GRIN1/GRIN2D	3
BP	GO:0021987	cerebral cortex development	3/50	107/18862	0.00286622	0.024679	0.0180359	NTRK2/ARX/FGF13	3
BP	GO:0090174	organelle membrane fusion	3/50	110/18862	0.00309926	0.0262988	0.0192197	CPLX1/STX1B/STXBP1	3
BP	GO:0098657	import into cell	4/50	230/18862	0.0031972	0.0269347	0.0196844	ATP1A2/SLC6A1/SLC12A5/HCN2	4
MF	GO:0015293	symporter activity	3/50	143/18337	0.00696456	0.0270985	0.0159952	SLC25A22/SLC6A1/SLC12A5	3
BP	GO:0021537	telencephalon development	4/50	231/18862	0.00324726	0.027161	0.0198498	ATP1A2/NTRK2/ARX/FGF13	4
BP	GO:0016358	dendrite development	4/50	234/18862	0.00340062	0.028242	0.0206398	CDKL5/PPP3CA/SLC12A5/CUX2	4
BP	GO:0030004	cellular monovalent inorganic cation homeostasis	3/50	115/18862	0.00351295	0.0285671	0.0208774	ATP1A2/ATP6V1A/ATP6V0A1	3
BP	GO:0030534	adult behavior	3/50	117/18862	0.00368743	0.0295752	0.0216141	ATP1A2/GRIN2D/GABRG2	3
BP	GO:0070252	actin-mediated cell contraction	3/50	120/18862	0.00395894	0.0313238	0.022892	ATP1A2/FGF13/SCN1B	3
BP	GO:0008016	regulation of heart contraction	4/50	245/18862	0.00400523	0.0314773	0.0230042	ATP1A2/GNAO1/FGF13/SCN1B	4
MF	GO:0022804	active transmembrane transporter activity	4/50	301/18337	0.00906149	0.0346278	0.0204394	ATP1A2/SLC25A22/SLC6A1/SLC12A5	4
CC	GO:0098562	cytoplasmic side of membrane	3/49	191/19520	0.0122153	0.0356109	0.0193105	EEF1A2/PPP3CA/GNAO1	3
CC	GO:0008021	synaptic vesicle	3/49	197/19520	0.0132701	0.0373993	0.0202803	GRIN2A/STX1B/GRIN1	3
BP	GO:0051960	regulation of nervous system development	5/50	422/18862	0.00507364	0.0380848	0.0278331	CDKL5/PPP3CA/NTRK2/FGF13/CUX2	5
CC	GO:0005765	lysosomal membrane	4/49	378/19520	0.0147806	0.0399803	0.0216799	EEF1A2/ATP6V1A/ATP6V0A1/NSF	4
CC	GO:0098852	lytic vacuole membrane	4/49	378/19520	0.0147806	0.0399803	0.0216799	EEF1A2/ATP6V1A/ATP6V0A1/NSF	4
BP	GO:0043524	negative regulation of neuron apoptotic process	3/50	135/18862	0.00549798	0.040304	0.0294549	GABRB2/NTRK2/STXBP1	3
BP	GO:0060048	cardiac muscle contraction	3/50	135/18862	0.00549798	0.040304	0.0294549	ATP1A2/FGF13/SCN1B	3
BP	GO:0048813	dendrite morphogenesis	3/50	139/18862	0.00596095	0.0430881	0.0314896	CDKL5/PPP3CA/CUX2	3
CC	GO:0070382	exocytic vesicle	3/49	215/19520	0.01674	0.04455	0.0241579	GRIN2A/STX1B/GRIN1	3
BP	GO:0060047	heart contraction	4/50	279/18862	0.0063266	0.044991	0.0328803	ATP1A2/GNAO1/FGF13/SCN1B	4
BP	GO:0048284	organelle fusion	3/50	145/18862	0.0066981	0.0469669	0.0343243	CPLX1/STX1B/STXBP1	3
BP	GO:0003012	muscle system process	5/50	453/18862	0.00681362	0.0474926	0.0347085	ATP1A2/PPP3CA/GNAO1/FGF13/SCN1B	5
BP	GO:0003015	heart process	4/50	289/18862	0.00714978	0.0492143	0.0359668	ATP1A2/GNAO1/FGF13/SCN1B	4
BP	GO:1903522	regulation of blood circulation	4/50	290/18862	0.00723581	0.0492624	0.0360019	ATP1A2/GNAO1/FGF13/SCN1B	4
BP	GO:0030048	actin filament-based movement	3/50	150/18862	0.00735213	0.049765	0.0363692	ATP1A2/FGF13/SCN1B	3

## Sheet: Table 5
Table 5: U cell score ratio for different neuronal subtypes in both Neuronal development and Neurodevelopment-associated epilepsy gene sets.
Neuronal development signaling pathway (GO:0048666)
Excitatory neuron	Ep	Ctrl	Score ratio
EN_L2_4_CUX2_GLIS3	0.465967	0.466443	-1.01962
EN_L2_4_CUX2_LTK	0.458469	0.458053	0.907588
EN_L2_4_CUX2_PDGFD	0.462889	0.462108	1.69092
EN_L2_4_CUX2_YWHAH	0.456426	0.450795	12.4906
EN_L3_5_RORB_GABRG1	0.458668	0.45797	1.52554
EN_L3_5_RORB_NPFFR2	0.458936	0.459087	-0.328143
EN_L3_5_RORB_PLCH1	0.458967	0.458048	2.00509
EN_L3_5_RORB_TRABD2A	0.459743	0.459037	1.53694
EN_L4_6_FEZF2_HTR2C	0.454256	0.455609	-2.97136
EN_L4_6_FEZF2_NXPH4	0.458202	0.456479	3.77486
EN_L4_6_FEZF2_SEMA3E	0.458657	0.457213	3.15977
EN_L5_6_THEMIS_SH2D1B	0.461953	0.462024	-0.15544
EN_L5_6_THEMIS_SMYD1	0.45963	0.459385	0.533127
Inhibitory neuron	Ep	Ctrl	Score ratio
IN_CXCL14_CDH23	0.460747	0.456158	10.0591
IN_CXCL14_COL5A2	0.459891	0.457298	5.6703
IN_ID2_EYA4	0.461898	0.460202	3.68595
IN_ID2_KIT	0.462445	0.457006	11.901
IN_POSTN_GPC5	0.457034	0.456593	0.96651
IN_POSTN_SLC9A9	0.459957	0.455545	9.68538
IN_PVALB_COL15A1	0.456315	0.45503	2.82388
IN_PVALB_RGS5	0.454309	0.448211	13.6054
IN_SST_CDH12	0.456051	0.453808	4.942
IN_SST_PENK	0.452615	0.448717	8.68742
IN_SST_ROBO1	0.455905	0.452378	7.79568
IN_SST_SP110	0.455505	0.452971	5.59484
IN_SST_TRHDE	0.456653	0.453585	6.76441
IN_VIP_CRH	0.457675	0.447404	22.9575
IN_VIP_CTGF	0.457675	0.452933	10.4704
IN_VIP_NRP3	0.457536	0.454914	5.76374
IN_VIP_PTH2R	0.456687	0.452638	8.94607
IN_VIP_SCTR	0.456196	0.452008	9.26543
Neurodevelopment-associated epilepsy gene
Excitatory neuron	Ep	Ctrl	Score ratio
EN_L2_4_CUX2_GLIS3	0.120896	0.125879	-39.5865
EN_L2_4_CUX2_LTK	0.110283	0.11545	-44.7478
EN_L2_4_CUX2_PDGFD	0.114882	0.118168	-27.8081
EN_L2_4_CUX2_YWHAH	0.110862	0.109087	16.2769
EN_L3_5_RORB_GABRG1	0.114474	0.11545	-8.45194
EN_L3_5_RORB_NPFFR2	0.122383	0.128651	-48.7156
EN_L3_5_RORB_PLCH1	0.126153	0.129699	-27.3377
EN_L3_5_RORB_TRABD2A	0.118133	0.122067	-32.2274
EN_L4_6_FEZF2_HTR2C	0.113605	0.118075	-37.863
EN_L4_6_FEZF2_NXPH4	0.113689	0.115043	-11.7635
EN_L4_6_FEZF2_SEMA3E	0.110035	0.10967	3.3332
EN_L5_6_THEMIS_SH2D1B	0.122673	0.125392	-21.6803
EN_L5_6_THEMIS_SMYD1	0.112786	0.116814	-34.4837
Inhibitory neuron	Ep	Ctrl	Score ratio
IN_CXCL14_CDH23	0.10598	0.107892	-17.7276
IN_CXCL14_COL5A2	0.109167	0.108616	5.06542
IN_ID2_EYA4	0.105227	0.110145	-44.6492
IN_ID2_KIT	0.104795	0.106767	-18.468
IN_POSTN_GPC5	0.114723	0.118017	-27.9051
IN_POSTN_SLC9A9	0.108343	0.109886	-14.0439
IN_PVALB_COL15A1	0.105216	0.10657	-12.7061
IN_PVALB_RGS5	0.114989	0.107623	68.4387
IN_SST_CDH12	0.110068	0.11282	-24.3973
IN_SST_PENK	0.116556	0.109325	66.1369
IN_SST_ROBO1	0.120134	0.121897	-14.4617
IN_SST_SP110	0.123507	0.125392	-15.0352
IN_SST_TRHDE	0.119705	0.121434	-14.233
IN_VIP_CRH	0.117073	0.102786	138.991
IN_VIP_CTGF	0.113954	0.110286	33.2625
IN_VIP_NRP3	0.115566	0.117951	-20.2218
IN_VIP_PTH2R	0.117652	0.119437	-14.9417
IN_VIP_SCTR	0.110279	0.112563	-20.2878

[truncated: 4 more sheets: Table 6, Table 7, Table 8, Table 9]
